# Supplementary material for: 3-Methyl-1-tosyl-1H-indole-2-carbaldehyde
Source: Acta Crystallogr Sect E Struct Rep Online. 2013 Jan 12;69(Pt 2):o219. doi: 10.1107/S160053681205180X (PMC3569754; doi:10.1107/S160053681205180X)
Supplement: Supplementary file 1 [file e-69-0o219-sup1.cif]

##############################################################################
#                                                                            #
# This CIF contains the data in a paper accepted for publication in          #
# Acta Crystallographica Section E. It conforms to the requirements of       #
# Notes for Authors for Acta Crystallographica Section E, and has been       #
# peer reviewed under the auspices of the IUCr Commission on Journals.       #
#                                                                            #
# Full details of the Crystallographic Information File format               #
# are given in the paper "The Crystallographic Information File (CIF):       #
# a New Standard Archive File for Crystallography" by S. R. Hall, F. H.      #
# Allen and I. D. Brown [Acta Cryst. (1991), A47, 655-685].                  #
#                                                                            #
# The current version of the core CIF dictionary is obtainable from          #
# ftp://ftp.iucr.org/pub/cif_core.dic.                                       #
#                                                                            #
# Software is freely available for graphical display of the structure(s)     #
# in this CIF. For information consult the CIF software page                 #
# http://www.iucr.org/resources/cif/software.                                #
#                                                                            #
# This file may be used for bona fide research purposes within the           #
# scientific community so long as proper attribution is given to the journal # 
# article from which it was obtained.                                        #
#                                                                            #
##############################################################################
data_global
_audit_creation_method     'form.cif (version 2.0)'
_journal_data_validation_number     ?
_journal_date_recd_electronic     2012-11-28
_journal_date_accepted     2012-12-24
_journal_name_full     'Acta Crystallographica, Section E'
_journal_year     2013
_journal_volume     69
_journal_issue      2
_journal_page_first     o219
_journal_page_last     o219
_journal_paper_category     QO
_journal_paper_doi     10.1107/S160053681205180X
_journal_coeditor_code     FY2083
_publ_contact_author_name     'Prof. Charles B. de Koning'
_publ_contact_author_address
;
Molecular Sciences Institute
School of Chemistry
University of the Witwatersrand
PO Wits 2050
Johannesburg
South Africa
;
_publ_contact_author_email     'charles.dekoning@wits.ac.za'
_publ_contact_author_fax     'Int +27 11 717 6749'
_publ_contact_author_phone     'Int +27 11 717 6724'
_publ_section_title
;
3-Methyl-1-tosyl-1<i>H</i>-indole-2-carbaldehyde
;
_publ_section_title_footnote     .
loop_
    _publ_author_name
    _publ_author_footnote
    _publ_author_address
    'Pradeep, Priyamvada' .
;Molecular Sciences Institute
School of Chemistry
University of the Witwatersrand
PO Wits 2050
Johannesburg
South Africa
;
    'Khorasani, Sanaz' .
;Molecular Sciences Institute
School of Chemistry
University of the Witwatersrand
PO Wits 2050
Johannesburg
South Africa
;
    'de Koning*, Charles B.' .
;Molecular Sciences Institute
School of Chemistry
University of the Witwatersrand
PO Wits 2050
Johannesburg
South Africa
;
    'Fernandes, Manuel A.' .
;Molecular Sciences Institute
School of Chemistry
University of the Witwatersrand
PO Wits 2050
Johannesburg
South Africa
;
_publ_section_synopsis     .
data_I
_audit_creation_method     SHELXL-97
_chemical_name_systematic
;
3-Methyl-1-tosyl-1<i>H</i>-indole-2-carbaldehyde
;
_chemical_name_common     ?
_chemical_formula_moiety     'C17 H15 N O3 S'
_chemical_formula_sum     'C17 H15 N O3 S'
_chemical_formula_iupac     'C17 H15 N O3 S'
_chemical_formula_weight     313.36
_chemical_melting_point     ?
_symmetry_cell_setting     triclinic
_symmetry_space_group_name_H-M     'P -1'
_symmetry_space_group_name_Hall     '-P 1'
loop_
    _symmetry_equiv_pos_as_xyz
    'x, y, z'
    '-x, -y, -z'
_cell_length_a     8.4276(2)
_cell_length_b     13.0126(3)
_cell_length_c     14.2522(4)
_cell_angle_alpha     79.968(2)
_cell_angle_beta     79.794(2)
_cell_angle_gamma     83.505(2)
_cell_volume     1509.25(7)
_cell_formula_units_Z     4
_cell_measurement_reflns_used     2992
_cell_measurement_theta_min     2.33
_cell_measurement_theta_max     28.03
_cell_measurement_temperature     173(2)
_exptl_crystal_description     plate
_exptl_crystal_colour     colourless
_exptl_crystal_size_max     0.28
_exptl_crystal_size_mid     0.25
_exptl_crystal_size_min     0.05
_exptl_crystal_density_diffrn     1.379
_exptl_crystal_density_meas     ?
_exptl_crystal_density_method     'not measured'
_exptl_crystal_F_000     656
_exptl_absorpt_coefficient_mu     0.226
_exptl_absorpt_correction_type     none
_exptl_absorpt_process_details     ?
_exptl_absorpt_correction_T_min     ?
_exptl_absorpt_correction_T_max     ?
_exptl_special_details     ?
_diffrn_ambient_temperature     173(2)
_diffrn_radiation_type     MoK\a
_diffrn_radiation_wavelength     0.71073
_diffrn_radiation_source     'fine-focus sealed tube'
_diffrn_radiation_monochromator     graphite
_diffrn_measurement_device_type     'Bruker APEX-II CCD'
_diffrn_measurement_method     '\f and \w scans'
_diffrn_detector_area_resol_mean     ?
_diffrn_reflns_number     16378
_diffrn_reflns_av_R_equivalents     0.0510
_diffrn_reflns_av_sigmaI/netI     0.0702
_diffrn_reflns_theta_min     1.47
_diffrn_reflns_theta_max     26.00
_diffrn_reflns_theta_full     26.00
_diffrn_measured_fraction_theta_max     1.000
_diffrn_measured_fraction_theta_full     1.000
_diffrn_reflns_limit_h_min     -10
_diffrn_reflns_limit_h_max     10
_diffrn_reflns_limit_k_min     -16
_diffrn_reflns_limit_k_max     16
_diffrn_reflns_limit_l_min     -17
_diffrn_reflns_limit_l_max     17
_diffrn_standards_number     0
_diffrn_standards_interval_count     ?
_diffrn_standards_interval_time     ?
_diffrn_standards_decay_%     ?
_refine_special_details
;
Refinement of <i>F</i>^2^ against ALL reflections. The weighted <i>R</i>-factor
<i>wR</i> and goodness of fit <i>S</i> are based on <i>F</i>^2^, conventional
<i>R</i>-factors <i>R</i> are based on <i>F</i>, with <i>F</i> set to zero for
negative <i>F</i>^2^. The threshold expression of <i>F</i>^2^ >
\s(<i>F</i>^2^) is used only for calculating <i>R</i>-factors(gt) <i>etc</i>.
and is not relevant to the choice of reflections for refinement.
<i>R</i>-factors based on <i>F</i>^2^ are statistically about twice as large
as those based on <i>F</i>, and <i>R</i>- factors based on ALL data will be
even larger.
;
_reflns_number_total     5936
_reflns_number_gt     3668
_reflns_threshold_expression     >2sigma(I)
_refine_ls_structure_factor_coef     Fsqd
_refine_ls_matrix_type     full
_refine_ls_R_factor_all     0.0969
_refine_ls_R_factor_gt     0.0490
_refine_ls_wR_factor_gt     0.1087
_refine_ls_wR_factor_ref     0.1260
_refine_ls_goodness_of_fit_ref     1.006
_refine_ls_restrained_S_all     1.006
_refine_ls_number_reflns     5936
_refine_ls_number_parameters     401
_refine_ls_number_restraints     0
_refine_ls_hydrogen_treatment     constr
_refine_ls_weighting_scheme     calc
_refine_ls_weighting_details
         'calc w=1/[\s^2^(Fo^2^)+(0.0581P)^2^+0.0000P] where P=(Fo^2^+2Fc^2^)/3'
_atom_sites_solution_hydrogens     geom
_atom_sites_solution_primary     direct
_atom_sites_solution_secondary     difmap
_refine_ls_shift/su_max     0.028
_refine_ls_shift/su_mean     0.000
_refine_diff_density_max     0.306
_refine_diff_density_min     -0.270
_refine_ls_extinction_method     none
_refine_ls_extinction_coef     ?
loop_
    _atom_type_symbol
    _atom_type_description
    _atom_type_scat_dispersion_real
    _atom_type_scat_dispersion_imag
    _atom_type_scat_source
    'C' 'C' 0.0033 0.0016
                         'International Tables Vol C Tables 4.2.6.8 and 6.1.1.4'
    'H' 'H' 0.0000 0.0000
                         'International Tables Vol C Tables 4.2.6.8 and 6.1.1.4'
    'O' 'O' 0.0106 0.0060
                         'International Tables Vol C Tables 4.2.6.8 and 6.1.1.4'
    'S' 'S' 0.1246 0.1234
                         'International Tables Vol C Tables 4.2.6.8 and 6.1.1.4'
    'N' 'N' 0.0061 0.0033
                         'International Tables Vol C Tables 4.2.6.8 and 6.1.1.4'
_computing_data_collection     'APEX2 (Bruker, 2005)'
_computing_cell_refinement     'SAINT-NT (Bruker, 2005)'
_computing_data_reduction     'SAINT-NT (Bruker, 2005)'
_computing_structure_solution     'SHELXS97 (Sheldrick, 2008)'
_computing_structure_refinement     'SHELXL97 (Sheldrick, 2008)'
_computing_molecular_graphics
;
<i>ORTEP-3 for Windows</i>  (Farrugia, 2012) and  <i>Schakal-99</i>
(Keller, 1999)
;
_computing_publication_material
;
<i>WinGX</i>  (Farrugia, 2012) and  <i>PLATON</i>  (Spek, 2009)
;
loop_
    _atom_site_type_symbol
    _atom_site_label
    _atom_site_fract_x
    _atom_site_fract_y
    _atom_site_fract_z
    _atom_site_U_iso_or_equiv
    _atom_site_adp_type
    _atom_site_calc_flag
    _atom_site_refinement_flags
    _atom_site_occupancy
    _atom_site_symmetry_multiplicity
    _atom_site_disorder_assembly
    _atom_site_disorder_group
    C C1A -0.1003(3) 0.1746(2) 0.32889(17) 0.0336(6) Uani d . 1 1 . .
    C C2A -0.0243(3) 0.2622(2) 0.32277(19) 0.0378(7) Uani d . 1 1 . .
    C C3A 0.0263(3) 0.2996(2) 0.22233(19) 0.0377(6) Uani d . 1 1 . .
    C C4A -0.0216(3) 0.2323(2) 0.16787(18) 0.0351(6) Uani d . 1 1 . .
    C C5A 0.0136(3) 0.2468(2) 0.06829(19) 0.0440(7) Uani d . 1 1 . .
    H H5A -0.0172 0.1999 0.0319 0.053 Uiso calc R 1 1 . .
    C C6A 0.0963(4) 0.3335(3) 0.0240(2) 0.0577(9) Uani d . 1 1 . .
    H H6A 0.1225 0.3464 -0.0444 0.069 Uiso calc R 1 1 . .
    C C7A 0.1418(4) 0.4021(3) 0.0776(2) 0.0621(9) Uani d . 1 1 . .
    H H7A 0.1975 0.4610 0.0450 0.075 Uiso calc R 1 1 . .
    C C8A 0.1078(4) 0.3861(2) 0.1755(2) 0.0529(8) Uani d . 1 1 . .
    H H8A 0.1392 0.4332 0.2114 0.063 Uiso calc R 1 1 . .
    C C9A -0.0073(4) 0.3179(2) 0.4035(2) 0.0558(8) Uani d . 1 1 . .
    H H9A -0.0690 0.2846 0.4638 0.084 Uiso calc R 1 1 . .
    H H9B -0.0488 0.3914 0.3894 0.084 Uiso calc R 1 1 . .
    H H9C 0.1071 0.3141 0.4100 0.084 Uiso calc R 1 1 . .
    C C10A -0.1948(4) 0.1188(2) 0.41602(18) 0.0440(7) Uani d . 1 1 . .
    H H10A -0.2867 0.0862 0.4094 0.053 Uiso calc R 1 1 . .
    C C11A 0.0869(3) -0.0205(2) 0.19507(17) 0.0324(6) Uani d . 1 1 . .
    C C12A 0.1566(3) -0.0613(2) 0.27611(18) 0.0368(6) Uani d . 1 1 . .
    H H12A 0.0971 -0.0580 0.3388 0.044 Uiso calc R 1 1 . .
    C C13A 0.3128(3) -0.1065(2) 0.2650(2) 0.0426(7) Uani d . 1 1 . .
    H H13A 0.3609 -0.1339 0.3206 0.051 Uiso calc R 1 1 . .
    C C14A 0.4018(3) -0.1130(2) 0.1740(2) 0.0398(7) Uani d . 1 1 . .
    C C15A 0.3290(3) -0.0719(2) 0.0937(2) 0.0426(7) Uani d . 1 1 . .
    H H15A 0.3877 -0.0763 0.0309 0.051 Uiso calc R 1 1 . .
    C C16A 0.1733(3) -0.0251(2) 0.10334(18) 0.0375(6) Uani d . 1 1 . .
    H H16A 0.1256 0.0038 0.0478 0.045 Uiso calc R 1 1 . .
    C C17A 0.5725(3) -0.1633(2) 0.1625(2) 0.0585(9) Uani d . 1 1 . .
    H H17A 0.6351 -0.1291 0.1030 0.088 Uiso calc R 1 1 . .
    H H17B 0.5712 -0.2378 0.1593 0.088 Uiso calc R 1 1 . .
    H H17C 0.6222 -0.1559 0.2179 0.088 Uiso calc R 1 1 . .
    O O1A -0.1603(3) 0.11289(18) 0.49508(14) 0.0689(7) Uani d . 1 1 . .
    O O2A -0.1671(2) 0.05043(15) 0.11669(12) 0.0436(5) Uani d . 1 1 . .
    O O3A -0.2055(2) -0.02049(14) 0.29029(12) 0.0422(5) Uani d . 1 1 . .
    S S1A -0.11298(8) 0.03517(5) 0.20793(4) 0.03321(18) Uani d . 1 1 . .
    N N1A -0.1070(2) 0.15447(16) 0.23392(13) 0.0316(5) Uani d . 1 1 . .
    C C1B 0.5657(3) 0.3352(2) 0.19951(17) 0.0356(6) Uani d . 1 1 . .
    C C2B 0.4829(3) 0.2483(2) 0.22155(19) 0.0384(7) Uani d . 1 1 . .
    C C3B 0.4422(3) 0.2264(2) 0.32444(19) 0.0375(6) Uani d . 1 1 . .
    C C4B 0.5034(3) 0.3020(2) 0.36399(17) 0.0345(6) Uani d . 1 1 . .
    C C5B 0.4824(4) 0.3024(2) 0.46271(19) 0.0474(8) Uani d . 1 1 . .
    H H5B 0.5227 0.3548 0.4887 0.057 Uiso calc R 1 1 . .
    C C6B 0.4001(4) 0.2230(3) 0.5211(2) 0.0602(9) Uani d . 1 1 . .
    H H6B 0.3836 0.2208 0.5891 0.072 Uiso calc R 1 1 . .
    C C7B 0.3405(4) 0.1461(3) 0.4838(2) 0.0656(10) Uani d . 1 1 . .
    H H7B 0.2845 0.0926 0.5265 0.079 Uiso calc R 1 1 . .
    C C8B 0.3613(4) 0.1465(2) 0.3863(2) 0.0536(8) Uani d . 1 1 . .
    H H8B 0.3215 0.0933 0.3611 0.064 Uiso calc R 1 1 . .
    C C9B 0.4467(4) 0.1824(2) 0.1536(2) 0.0588(9) Uani d . 1 1 . .
    H H9D 0.3486 0.2128 0.1277 0.088 Uiso calc R 1 1 . .
    H H9E 0.4300 0.1114 0.1880 0.088 Uiso calc R 1 1 . .
    H H9F 0.5376 0.1795 0.1005 0.088 Uiso calc R 1 1 . .
    C C10B 0.6480(4) 0.3793(2) 0.1047(2) 0.0568(9) Uani d . 1 1 . .
    H H10B 0.7340 0.4218 0.1014 0.068 Uiso calc R 1 1 . .
    C C11B 0.4026(3) 0.5558(2) 0.28498(18) 0.0350(6) Uani d . 1 1 . .
    C C12B 0.2877(4) 0.5569(2) 0.3677(2) 0.0465(7) Uani d . 1 1 . .
    H H12B 0.3129 0.5245 0.4290 0.056 Uiso calc R 1 1 . .
    C C13B 0.1363(4) 0.6062(2) 0.3589(2) 0.0510(8) Uani d . 1 1 . .
    H H13B 0.0568 0.6070 0.4151 0.061 Uiso calc R 1 1 . .
    C C14B 0.0965(3) 0.6543(2) 0.2710(2) 0.0446(7) Uani d . 1 1 . .
    C C15B 0.2131(3) 0.6505(2) 0.1895(2) 0.0441(7) Uani d . 1 1 . .
    H H15B 0.1875 0.6822 0.1281 0.053 Uiso calc R 1 1 . .
    C C16B 0.3649(3) 0.6017(2) 0.19591(19) 0.0379(6) Uani d . 1 1 . .
    H H16B 0.4434 0.5995 0.1394 0.045 Uiso calc R 1 1 . .
    C C17B -0.0688(4) 0.7093(3) 0.2647(3) 0.0652(10) Uani d . 1 1 . .
    H H17D -0.0698 0.7495 0.2000 0.098 Uiso calc R 1 1 . .
    H H17E -0.0956 0.7568 0.3127 0.098 Uiso calc R 1 1 . .
    H H17F -0.1488 0.6574 0.2775 0.098 Uiso calc R 1 1 . .
    O O1B 0.6121(3) 0.3644(2) 0.03045(15) 0.0846(8) Uani d . 1 1 . .
    O O2B 0.7045(2) 0.53596(15) 0.20847(15) 0.0543(6) Uani d . 1 1 . .
    O O3B 0.6359(2) 0.49819(16) 0.38571(14) 0.0553(6) Uani d . 1 1 . .
    S S1B 0.59748(9) 0.49595(6) 0.29261(5) 0.0408(2) Uani d . 1 1 . .
    N N1B 0.5867(2) 0.36954(16) 0.28676(14) 0.0337(5) Uani d . 1 1 . .
loop_
    _atom_site_aniso_label
    _atom_site_aniso_U_11
    _atom_site_aniso_U_22
    _atom_site_aniso_U_33
    _atom_site_aniso_U_12
    _atom_site_aniso_U_13
    _atom_site_aniso_U_23
    C1A 0.0385(16) 0.0350(16) 0.0275(14) 0.0018(12) -0.0051(11) -0.0089(11)
    C2A 0.0366(16) 0.0349(17) 0.0434(16) 0.0010(13) -0.0083(13) -0.0109(12)
    C3A 0.0357(16) 0.0298(15) 0.0460(16) -0.0025(12) -0.0032(13) -0.0049(12)
    C4A 0.0327(15) 0.0343(16) 0.0349(15) -0.0017(12) -0.0013(12) -0.0008(12)
    C5A 0.0482(18) 0.0459(19) 0.0333(15) -0.0037(14) -0.0031(13) 0.0025(13)
    C6A 0.060(2) 0.059(2) 0.0407(17) -0.0007(17) 0.0054(16) 0.0130(16)
    C7A 0.062(2) 0.044(2) 0.071(2) -0.0155(17) 0.0048(18) 0.0116(17)
    C8A 0.053(2) 0.0361(18) 0.066(2) -0.0110(15) -0.0048(16) -0.0005(15)
    C9A 0.062(2) 0.056(2) 0.058(2) -0.0030(17) -0.0125(16) -0.0293(16)
    C10A 0.059(2) 0.0413(18) 0.0276(15) 0.0027(14) -0.0013(13) -0.0040(12)
    C11A 0.0389(15) 0.0323(15) 0.0277(13) -0.0090(12) -0.0024(11) -0.0083(11)
    C12A 0.0443(17) 0.0370(16) 0.0307(14) -0.0077(13) -0.0074(12) -0.0059(11)
    C13A 0.0497(18) 0.0375(17) 0.0435(17) -0.0041(14) -0.0197(14) -0.0018(13)
    C14A 0.0390(16) 0.0305(16) 0.0533(18) -0.0076(13) -0.0069(14) -0.0137(13)
    C15A 0.0426(17) 0.0450(18) 0.0418(16) -0.0056(14) -0.0003(13) -0.0169(13)
    C16A 0.0448(17) 0.0401(17) 0.0308(14) -0.0063(13) -0.0090(12) -0.0094(12)
    C17A 0.0469(19) 0.048(2) 0.084(2) -0.0030(16) -0.0127(17) -0.0167(17)
    O1A 0.0877(18) 0.0860(18) 0.0295(12) -0.0068(14) -0.0072(11) -0.0022(11)
    O2A 0.0411(11) 0.0591(13) 0.0366(10) -0.0050(9) -0.0145(9) -0.0149(9)
    O3A 0.0450(12) 0.0386(11) 0.0412(11) -0.0151(9) 0.0032(9) -0.0041(8)
    S1A 0.0365(4) 0.0362(4) 0.0287(3) -0.0086(3) -0.0042(3) -0.0074(3)
    N1A 0.0366(13) 0.0321(13) 0.0260(11) -0.0076(10) -0.0031(9) -0.0036(9)
    C1B 0.0363(15) 0.0395(17) 0.0295(14) 0.0024(13) -0.0036(12) -0.0069(11)
    C2B 0.0344(15) 0.0402(17) 0.0426(16) 0.0026(13) -0.0068(12) -0.0154(13)
    C3B 0.0338(16) 0.0306(16) 0.0464(16) -0.0043(12) -0.0017(12) -0.0051(12)
    C4B 0.0346(15) 0.0331(15) 0.0324(14) -0.0002(12) -0.0034(12) 0.0003(11)
    C5B 0.059(2) 0.0468(19) 0.0331(16) 0.0010(15) -0.0058(14) -0.0032(13)
    C6B 0.067(2) 0.070(2) 0.0305(16) 0.0054(19) 0.0038(15) 0.0071(16)
    C7B 0.063(2) 0.053(2) 0.065(2) -0.0080(18) 0.0075(18) 0.0186(18)
    C8B 0.052(2) 0.0363(18) 0.068(2) -0.0095(15) -0.0011(16) -0.0013(15)
    C9B 0.066(2) 0.055(2) 0.065(2) 0.0038(17) -0.0207(17) -0.0315(17)
    C10B 0.059(2) 0.057(2) 0.0419(18) 0.0087(17) 0.0091(16) 0.0001(15)
    C11B 0.0393(16) 0.0286(15) 0.0396(15) -0.0086(12) -0.0067(12) -0.0084(11)
    C12B 0.059(2) 0.0482(19) 0.0365(16) -0.0104(16) -0.0064(14) -0.0157(13)
    C13B 0.049(2) 0.056(2) 0.0523(19) -0.0076(16) 0.0029(15) -0.0299(16)
    C14B 0.0428(17) 0.0321(17) 0.067(2) -0.0043(13) -0.0127(15) -0.0240(14)
    C15B 0.0510(19) 0.0342(17) 0.0510(18) -0.0056(14) -0.0160(15) -0.0084(13)
    C16B 0.0416(17) 0.0337(16) 0.0388(15) -0.0093(13) -0.0035(13) -0.0063(12)
    C17B 0.049(2) 0.052(2) 0.101(3) -0.0003(17) -0.0153(19) -0.0289(19)
    O1B 0.0863(19) 0.128(2) 0.0307(13) 0.0125(16) -0.0052(12) -0.0067(13)
    O2B 0.0395(12) 0.0464(13) 0.0713(14) -0.0175(10) 0.0006(10) 0.0051(10)
    O3B 0.0653(14) 0.0514(14) 0.0607(13) -0.0082(11) -0.0325(11) -0.0154(10)
    S1B 0.0401(4) 0.0355(4) 0.0493(4) -0.0103(3) -0.0117(3) -0.0042(3)
    N1B 0.0397(13) 0.0295(13) 0.0307(12) -0.0058(10) -0.0027(10) -0.0023(9)
_geom_special_details
;
All e.s.d.'s (except the e.s.d. in the dihedral angle between two l.s. planes)
are estimated using the full covariance matrix. The cell e.s.d.'s are taken
into account individually in the estimation of e.s.d.'s in distances, angles
and torsion angles; correlations between e.s.d.'s in cell parameters are only
used when they are defined by crystal symmetry. An approximate (isotropic)
treatment of cell e.s.d.'s is used for estimating e.s.d.'s involving l.s.
planes.
;
loop_
    _geom_bond_atom_site_label_1
    _geom_bond_atom_site_label_2
    _geom_bond_site_symmetry_2
    _geom_bond_distance
    _geom_bond_publ_flag
    C1A C2A . 1.353(3) ?
    C1A N1A . 1.434(3) ?
    C1A C10A . 1.473(4) ?
    C2A C3A . 1.434(4) ?
    C2A C9A . 1.497(3) ?
    C3A C8A . 1.391(4) ?
    C3A C4A . 1.400(3) ?
    C4A C5A . 1.381(3) ?
    C4A N1A . 1.422(3) ?
    C5A C6A . 1.390(4) ?
    C5A H5A . 0.9500 ?
    C6A C7A . 1.394(4) ?
    C6A H6A . 0.9500 ?
    C7A C8A . 1.357(4) ?
    C7A H7A . 0.9500 ?
    C8A H8A . 0.9500 ?
    C9A H9A . 0.9800 ?
    C9A H9B . 0.9800 ?
    C9A H9C . 0.9800 ?
    C10A O1A . 1.200(3) ?
    C10A H10A . 0.9500 ?
    C11A C12A . 1.385(3) ?
    C11A C16A . 1.387(3) ?
    C11A S1A . 1.748(3) ?
    C12A C13A . 1.373(4) ?
    C12A H12A . 0.9500 ?
    C13A C14A . 1.390(4) ?
    C13A H13A . 0.9500 ?
    C14A C15A . 1.391(4) ?
    C14A C17A . 1.505(4) ?
    C15A C16A . 1.377(4) ?
    C15A H15A . 0.9500 ?
    C16A H16A . 0.9500 ?
    C17A H17A . 0.9800 ?
    C17A H17B . 0.9800 ?
    C17A H17C . 0.9800 ?
    O2A S1A . 1.4275(17) ?
    O3A S1A . 1.4206(18) ?
    S1A N1A . 1.666(2) ?
    C1B C2B . 1.356(4) ?
    C1B N1B . 1.437(3) ?
    C1B C10B . 1.457(4) ?
    C2B C3B . 1.431(4) ?
    C2B C9B . 1.490(3) ?
    C3B C8B . 1.397(4) ?
    C3B C4B . 1.401(3) ?
    C4B C5B . 1.388(3) ?
    C4B N1B . 1.416(3) ?
    C5B C6B . 1.379(4) ?
    C5B H5B . 0.9500 ?
    C6B C7B . 1.390(4) ?
    C6B H6B . 0.9500 ?
    C7B C8B . 1.368(4) ?
    C7B H7B . 0.9500 ?
    C8B H8B . 0.9500 ?
    C9B H9D . 0.9800 ?
    C9B H9E . 0.9800 ?
    C9B H9F . 0.9800 ?
    C10B O1B . 1.204(4) ?
    C10B H10B . 0.9500 ?
    C11B C16B . 1.381(4) ?
    C11B C12B . 1.388(4) ?
    C11B S1B . 1.749(3) ?
    C12B C13B . 1.378(4) ?
    C12B H12B . 0.9500 ?
    C13B C14B . 1.379(4) ?
    C13B H13B . 0.9500 ?
    C14B C15B . 1.386(4) ?
    C14B C17B . 1.502(4) ?
    C15B C16B . 1.373(4) ?
    C15B H15B . 0.9500 ?
    C16B H16B . 0.9500 ?
    C17B H17D . 0.9800 ?
    C17B H17E . 0.9800 ?
    C17B H17F . 0.9800 ?
    O2B S1B . 1.424(2) ?
    O3B S1B . 1.4262(19) ?
    S1B N1B . 1.675(2) ?
loop_
    _geom_angle_atom_site_label_1
    _geom_angle_atom_site_label_2
    _geom_angle_atom_site_label_3
    _geom_angle_site_symmetry_1
    _geom_angle_site_symmetry_3
    _geom_angle
    _geom_angle_publ_flag
    C2A C1A N1A . . 109.9(2) ?
    C2A C1A C10A . . 126.7(2) ?
    N1A C1A C10A . . 122.2(2) ?
    C1A C2A C3A . . 107.5(2) ?
    C1A C2A C9A . . 127.6(3) ?
    C3A C2A C9A . . 124.8(2) ?
    C8A C3A C4A . . 119.6(3) ?
    C8A C3A C2A . . 131.7(3) ?
    C4A C3A C2A . . 108.7(2) ?
    C5A C4A C3A . . 122.2(2) ?
    C5A C4A N1A . . 130.6(2) ?
    C3A C4A N1A . . 107.2(2) ?
    C4A C5A C6A . . 116.6(3) ?
    C4A C5A H5A . . 121.7 ?
    C6A C5A H5A . . 121.7 ?
    C5A C6A C7A . . 121.6(3) ?
    C5A C6A H6A . . 119.2 ?
    C7A C6A H6A . . 119.2 ?
    C8A C7A C6A . . 121.1(3) ?
    C8A C7A H7A . . 119.5 ?
    C6A C7A H7A . . 119.5 ?
    C7A C8A C3A . . 118.9(3) ?
    C7A C8A H8A . . 120.5 ?
    C3A C8A H8A . . 120.5 ?
    C2A C9A H9A . . 109.5 ?
    C2A C9A H9B . . 109.5 ?
    H9A C9A H9B . . 109.5 ?
    C2A C9A H9C . . 109.5 ?
    H9A C9A H9C . . 109.5 ?
    H9B C9A H9C . . 109.5 ?
    O1A C10A C1A . . 122.6(3) ?
    O1A C10A H10A . . 118.7 ?
    C1A C10A H10A . . 118.7 ?
    C12A C11A C16A . . 120.6(2) ?
    C12A C11A S1A . . 120.00(19) ?
    C16A C11A S1A . . 119.4(2) ?
    C13A C12A C11A . . 119.4(2) ?
    C13A C12A H12A . . 120.3 ?
    C11A C12A H12A . . 120.3 ?
    C12A C13A C14A . . 121.3(2) ?
    C12A C13A H13A . . 119.3 ?
    C14A C13A H13A . . 119.3 ?
    C13A C14A C15A . . 118.3(3) ?
    C13A C14A C17A . . 120.9(3) ?
    C15A C14A C17A . . 120.8(3) ?
    C16A C15A C14A . . 121.3(3) ?
    C16A C15A H15A . . 119.4 ?
    C14A C15A H15A . . 119.4 ?
    C15A C16A C11A . . 119.2(2) ?
    C15A C16A H16A . . 120.4 ?
    C11A C16A H16A . . 120.4 ?
    C14A C17A H17A . . 109.5 ?
    C14A C17A H17B . . 109.5 ?
    H17A C17A H17B . . 109.5 ?
    C14A C17A H17C . . 109.5 ?
    H17A C17A H17C . . 109.5 ?
    H17B C17A H17C . . 109.5 ?
    O3A S1A O2A . . 119.72(11) ?
    O3A S1A N1A . . 105.70(10) ?
    O2A S1A N1A . . 106.01(11) ?
    O3A S1A C11A . . 109.47(12) ?
    O2A S1A C11A . . 109.02(11) ?
    N1A S1A C11A . . 106.01(11) ?
    C4A N1A C1A . . 106.58(19) ?
    C4A N1A S1A . . 121.62(16) ?
    C1A N1A S1A . . 123.55(17) ?
    C2B C1B N1B . . 109.8(2) ?
    C2B C1B C10B . . 126.9(3) ?
    N1B C1B C10B . . 122.5(2) ?
    C1B C2B C3B . . 107.5(2) ?
    C1B C2B C9B . . 127.6(3) ?
    C3B C2B C9B . . 124.8(3) ?
    C8B C3B C4B . . 119.1(3) ?
    C8B C3B C2B . . 132.3(3) ?
    C4B C3B C2B . . 108.5(2) ?
    C5B C4B C3B . . 122.4(2) ?
    C5B C4B N1B . . 129.9(2) ?
    C3B C4B N1B . . 107.7(2) ?
    C6B C5B C4B . . 116.6(3) ?
    C6B C5B H5B . . 121.7 ?
    C4B C5B H5B . . 121.7 ?
    C5B C6B C7B . . 122.1(3) ?
    C5B C6B H6B . . 118.9 ?
    C7B C6B H6B . . 118.9 ?
    C8B C7B C6B . . 120.9(3) ?
    C8B C7B H7B . . 119.6 ?
    C6B C7B H7B . . 119.6 ?
    C7B C8B C3B . . 118.8(3) ?
    C7B C8B H8B . . 120.6 ?
    C3B C8B H8B . . 120.6 ?
    C2B C9B H9D . . 109.5 ?
    C2B C9B H9E . . 109.5 ?
    H9D C9B H9E . . 109.5 ?
    C2B C9B H9F . . 109.5 ?
    H9D C9B H9F . . 109.5 ?
    H9E C9B H9F . . 109.5 ?
    O1B C10B C1B . . 123.0(3) ?
    O1B C10B H10B . . 118.5 ?
    C1B C10B H10B . . 118.5 ?
    C16B C11B C12B . . 120.6(3) ?
    C16B C11B S1B . . 119.2(2) ?
    C12B C11B S1B . . 120.2(2) ?
    C13B C12B C11B . . 118.5(3) ?
    C13B C12B H12B . . 120.8 ?
    C11B C12B H12B . . 120.8 ?
    C12B C13B C14B . . 122.1(3) ?
    C12B C13B H13B . . 119.0 ?
    C14B C13B H13B . . 119.0 ?
    C13B C14B C15B . . 118.1(3) ?
    C13B C14B C17B . . 120.4(3) ?
    C15B C14B C17B . . 121.4(3) ?
    C16B C15B C14B . . 121.1(3) ?
    C16B C15B H15B . . 119.4 ?
    C14B C15B H15B . . 119.4 ?
    C15B C16B C11B . . 119.6(3) ?
    C15B C16B H16B . . 120.2 ?
    C11B C16B H16B . . 120.2 ?
    C14B C17B H17D . . 109.5 ?
    C14B C17B H17E . . 109.5 ?
    H17D C17B H17E . . 109.5 ?
    C14B C17B H17F . . 109.5 ?
    H17D C17B H17F . . 109.5 ?
    H17E C17B H17F . . 109.5 ?
    O2B S1B O3B . . 119.64(13) ?
    O2B S1B N1B . . 106.31(11) ?
    O3B S1B N1B . . 105.92(11) ?
    O2B S1B C11B . . 108.81(12) ?
    O3B S1B C11B . . 109.75(13) ?
    N1B S1B C11B . . 105.42(11) ?
    C4B N1B C1B . . 106.39(19) ?
    C4B N1B S1B . . 121.72(17) ?
    C1B N1B S1B . . 122.05(17) ?
loop_
    _geom_torsion_atom_site_label_1
    _geom_torsion_atom_site_label_2
    _geom_torsion_atom_site_label_3
    _geom_torsion_atom_site_label_4
    _geom_torsion_site_symmetry_1
    _geom_torsion_site_symmetry_2
    _geom_torsion_site_symmetry_3
    _geom_torsion_site_symmetry_4
    _geom_torsion
    _geom_torsion_publ_flag
    N1A C1A C2A C3A . . . . -2.1(3) ?
    C10A C1A C2A C3A . . . . -169.6(2) ?
    N1A C1A C2A C9A . . . . 172.6(3) ?
    C10A C1A C2A C9A . . . . 5.2(5) ?
    C1A C2A C3A C8A . . . . 179.6(3) ?
    C9A C2A C3A C8A . . . . 4.6(5) ?
    C1A C2A C3A C4A . . . . 0.2(3) ?
    C9A C2A C3A C4A . . . . -174.8(3) ?
    C8A C3A C4A C5A . . . . 2.0(4) ?
    C2A C3A C4A C5A . . . . -178.5(2) ?
    C8A C3A C4A N1A . . . . -177.7(2) ?
    C2A C3A C4A N1A . . . . 1.9(3) ?
    C3A C4A C5A C6A . . . . -1.4(4) ?
    N1A C4A C5A C6A . . . . 178.1(3) ?
    C4A C5A C6A C7A . . . . 0.2(5) ?
    C5A C6A C7A C8A . . . . 0.5(5) ?
    C6A C7A C8A C3A . . . . 0.0(5) ?
    C4A C3A C8A C7A . . . . -1.2(4) ?
    C2A C3A C8A C7A . . . . 179.4(3) ?
    C2A C1A C10A O1A . . . . -34.5(4) ?
    N1A C1A C10A O1A . . . . 159.5(3) ?
    C16A C11A C12A C13A . . . . 0.0(4) ?
    S1A C11A C12A C13A . . . . 178.8(2) ?
    C11A C12A C13A C14A . . . . -0.6(4) ?
    C12A C13A C14A C15A . . . . 0.3(4) ?
    C12A C13A C14A C17A . . . . -179.6(2) ?
    C13A C14A C15A C16A . . . . 0.6(4) ?
    C17A C14A C15A C16A . . . . -179.6(2) ?
    C14A C15A C16A C11A . . . . -1.1(4) ?
    C12A C11A C16A C15A . . . . 0.8(4) ?
    S1A C11A C16A C15A . . . . -178.0(2) ?
    C12A C11A S1A O3A . . . . -35.0(2) ?
    C16A C11A S1A O3A . . . . 143.9(2) ?
    C12A C11A S1A O2A . . . . -167.7(2) ?
    C16A C11A S1A O2A . . . . 11.2(2) ?
    C12A C11A S1A N1A . . . . 78.6(2) ?
    C16A C11A S1A N1A . . . . -102.6(2) ?
    C5A C4A N1A C1A . . . . 177.3(3) ?
    C3A C4A N1A C1A . . . . -3.0(3) ?
    C5A C4A N1A S1A . . . . 28.0(4) ?
    C3A C4A N1A S1A . . . . -152.42(18) ?
    C2A C1A N1A C4A . . . . 3.2(3) ?
    C10A C1A N1A C4A . . . . 171.4(2) ?
    C2A C1A N1A S1A . . . . 151.88(19) ?
    C10A C1A N1A S1A . . . . -40.0(3) ?
    O3A S1A N1A C4A . . . . 179.08(18) ?
    O2A S1A N1A C4A . . . . -52.9(2) ?
    C11A S1A N1A C4A . . . . 62.9(2) ?
    O3A S1A N1A C1A . . . . 34.9(2) ?
    O2A S1A N1A C1A . . . . 163.00(19) ?
    C11A S1A N1A C1A . . . . -81.2(2) ?
    N1B C1B C2B C3B . . . . 2.3(3) ?
    C10B C1B C2B C3B . . . . 172.1(3) ?
    N1B C1B C2B C9B . . . . -174.6(3) ?
    C10B C1B C2B C9B . . . . -4.8(5) ?
    C1B C2B C3B C8B . . . . -178.5(3) ?
    C9B C2B C3B C8B . . . . -1.5(5) ?
    C1B C2B C3B C4B . . . . -0.4(3) ?
    C9B C2B C3B C4B . . . . 176.7(3) ?
    C8B C3B C4B C5B . . . . -2.0(4) ?
    C2B C3B C4B C5B . . . . 179.5(2) ?
    C8B C3B C4B N1B . . . . 176.7(2) ?
    C2B C3B C4B N1B . . . . -1.7(3) ?
    C3B C4B C5B C6B . . . . 1.1(4) ?
    N1B C4B C5B C6B . . . . -177.3(3) ?
    C4B C5B C6B C7B . . . . -0.1(5) ?
    C5B C6B C7B C8B . . . . -0.1(5) ?
    C6B C7B C8B C3B . . . . -0.8(5) ?
    C4B C3B C8B C7B . . . . 1.8(4) ?
    C2B C3B C8B C7B . . . . 179.8(3) ?
    C2B C1B C10B O1B . . . . 24.1(5) ?
    N1B C1B C10B O1B . . . . -167.3(3) ?
    C16B C11B C12B C13B . . . . -1.0(4) ?
    S1B C11B C12B C13B . . . . 179.1(2) ?
    C11B C12B C13B C14B . . . . -0.3(4) ?
    C12B C13B C14B C15B . . . . 1.3(4) ?
    C12B C13B C14B C17B . . . . -178.6(3) ?
    C13B C14B C15B C16B . . . . -1.0(4) ?
    C17B C14B C15B C16B . . . . 178.9(2) ?
    C14B C15B C16B C11B . . . . -0.2(4) ?
    C12B C11B C16B C15B . . . . 1.2(4) ?
    S1B C11B C16B C15B . . . . -178.84(19) ?
    C16B C11B S1B O2B . . . . 20.3(2) ?
    C12B C11B S1B O2B . . . . -159.7(2) ?
    C16B C11B S1B O3B . . . . 153.0(2) ?
    C12B C11B S1B O3B . . . . -27.1(3) ?
    C16B C11B S1B N1B . . . . -93.4(2) ?
    C12B C11B S1B N1B . . . . 86.6(2) ?
    C5B C4B N1B C1B . . . . -178.3(3) ?
    C3B C4B N1B C1B . . . . 3.1(3) ?
    C5B C4B N1B S1B . . . . -32.0(4) ?
    C3B C4B N1B S1B . . . . 149.36(19) ?
    C2B C1B N1B C4B . . . . -3.4(3) ?
    C10B C1B N1B C4B . . . . -173.7(2) ?
    C2B C1B N1B S1B . . . . -149.54(19) ?
    C10B C1B N1B S1B . . . . 40.1(3) ?
    O2B S1B N1B C4B . . . . 173.42(18) ?
    O3B S1B N1B C4B . . . . 45.1(2) ?
    C11B S1B N1B C4B . . . . -71.2(2) ?
    O2B S1B N1B C1B . . . . -45.5(2) ?
    O3B S1B N1B C1B . . . . -173.75(19) ?
    C11B S1B N1B C1B . . . . 69.9(2) ?
loop_
    _geom_hbond_atom_site_label_D
    _geom_hbond_atom_site_label_H
    _geom_hbond_atom_site_label_A
    _geom_hbond_site_symmetry_A
    _geom_hbond_distance_DH
    _geom_hbond_distance_HA
    _geom_hbond_distance_DA
    _geom_hbond_angle_DHA
    _geom_hbond_publ_flag
    C16B H16B O1B 2_665 0.95 2.50 3.153(3) 126 y
    C12A H12A O1A 2_556 0.95 2.48 3.218(3) 134 y
    C16A H16A O2A 2 0.95 2.52 3.220(3) 131 y
    C17B H17F O2B 1_455 0.98 2.53 3.396(4) 147 y
    C8A H8A Cg3 1_555 0.95 2.87 3.804(3) 167 y
    C9A H9C Cg4 1_555 0.98 2.80 3.726(4) 158 y
    C9B H9D Cg5 1_555 0.98 2.65 3.576(4) 158 y
    C9B H9E Cg6 1_555 0.98 2.95 3.755(4) 140 y
_iucr_refine_instructions_details
;
TITL 12m_cdkpriya3_0f in P-1
CELL  0.71073   8.4276  13.0126  14.2522   79.968   79.794   83.505
ZERR     4.00   0.0002   0.0003   0.0004    0.002    0.002    0.002
LATT   1
SFAC  C    H    O    S    N
UNIT  68   60   12   4    4
MERG   2
OMIT    -2.00  52.00
FMAP   2
PLAN    5
SIZE     0.05   0.25   0.28
ACTA
HTAB    2.00000
BOND   $H
CONF
EQIV $1 -x, -y, 1-z
EQIV $2 -x, -y, -z
EQIV $3  1-x, 1-y, -z
EQIV $4  -x,-y,1-z
EQIV $5 -1+x,y,z
EQIV $6 1-x,1-y,1-z
HTAB C16B O1B_$3
HTAB C12A O1A_$1
HTAB C16A O2A_$2
HTAB C7B O3A_$4
HTAB C17B O2B_$5
HTAB C15B O1B_$3
HTAB C12B O3B_$6
L.S.  10
TEMP  -100.00
WGHT    0.058100
FVAR       0.11976
MOLE    1
C1A   1   -0.100342    0.174569    0.328888    11.00000    0.03848    0.03500 =
         0.02748   -0.00886   -0.00507    0.00185
C2A   1   -0.024284    0.262234    0.322767    11.00000    0.03658    0.03489 =
         0.04344   -0.01091   -0.00826    0.00103
C3A   1    0.026305    0.299603    0.222327    11.00000    0.03567    0.02981 =
         0.04601   -0.00494   -0.00316   -0.00251
C4A   1   -0.021592    0.232319    0.167870    11.00000    0.03270    0.03427 =
         0.03493   -0.00081   -0.00134   -0.00165
C5A   1    0.013573    0.246821    0.068285    11.00000    0.04815    0.04591 =
         0.03328    0.00251   -0.00311   -0.00367
AFIX  43
H5A   2   -0.017227    0.199915    0.031908    11.00000   -1.20000
AFIX   0
C6A   1    0.096307    0.333532    0.024029    11.00000    0.05953    0.05916 =
         0.04066    0.01302    0.00538   -0.00067
AFIX  43
H6A   2    0.122510    0.346404   -0.044377    11.00000   -1.20000
AFIX   0
C7A   1    0.141787    0.402093    0.077596    11.00000    0.06153    0.04368 =
         0.07053    0.01165    0.00481   -0.01552
AFIX  43
H7A   2    0.197454    0.460963    0.045047    11.00000   -1.20000
AFIX   0
C8A   1    0.107840    0.386111    0.175463    11.00000    0.05317    0.03610 =
         0.06646   -0.00048   -0.00476   -0.01097
AFIX  43
H8A   2    0.139243    0.433233    0.211399    11.00000   -1.20000
AFIX   0
C9A   1   -0.007261    0.317871    0.403479    11.00000    0.06186    0.05584 =
         0.05772   -0.02927   -0.01249   -0.00300
AFIX 137
H9A   2   -0.068982    0.284585    0.463818    11.00000   -1.50000
H9B   2   -0.048804    0.391397    0.389425    11.00000   -1.50000
H9C   2    0.107148    0.314060    0.410041    11.00000   -1.50000
AFIX   0
C10A  1   -0.194812    0.118788    0.416022    11.00000    0.05878    0.04134 =
         0.02762   -0.00401   -0.00133    0.00273
AFIX  43
H10A  2   -0.286687    0.086192    0.409399    11.00000   -1.20000
AFIX   0
C11A  1    0.086868   -0.020497    0.195067    11.00000    0.03887    0.03228 =
         0.02770   -0.00828   -0.00237   -0.00900
C12A  1    0.156647   -0.061271    0.276113    11.00000    0.04432    0.03704 =
         0.03074   -0.00591   -0.00738   -0.00769
AFIX  43
H12A  2    0.097059   -0.057986    0.338835    11.00000   -1.20000
AFIX   0
C13A  1    0.312778   -0.106499    0.264974    11.00000    0.04966    0.03753 =
         0.04350   -0.00183   -0.01969   -0.00411
AFIX  43
H13A  2    0.360878   -0.133896    0.320592    11.00000   -1.20000
AFIX   0
C14A  1    0.401813   -0.112990    0.173962    11.00000    0.03900    0.03052 =
         0.05332   -0.01369   -0.00693   -0.00757
C15A  1    0.328969   -0.071918    0.093658    11.00000    0.04262    0.04499 =
         0.04181   -0.01687   -0.00026   -0.00562
AFIX  43
H15A  2    0.387745   -0.076259    0.030914    11.00000   -1.20000
AFIX   0
C16A  1    0.173263   -0.025074    0.103341    11.00000    0.04482    0.04014 =
         0.03075   -0.00939   -0.00898   -0.00632
AFIX  43
H16A  2    0.125625    0.003755    0.047849    11.00000   -1.20000
AFIX   0
C17A  1    0.572452   -0.163345    0.162548    11.00000    0.04686    0.04787 =
         0.08359   -0.01672   -0.01266   -0.00301
AFIX 137
H17A  2    0.635133   -0.129072    0.103020    11.00000   -1.50000
H17B  2    0.571171   -0.237847    0.159284    11.00000   -1.50000
H17C  2    0.622168   -0.155907    0.217909    11.00000   -1.50000
AFIX   0
O1A   3   -0.160291    0.112889    0.495079    11.00000    0.08771    0.08604 =
         0.02947   -0.00217   -0.00723   -0.00682
O2A   3   -0.167059    0.050432    0.116687    11.00000    0.04112    0.05906 =
         0.03657   -0.01489   -0.01451   -0.00497
O3A   3   -0.205539   -0.020493    0.290287    11.00000    0.04504    0.03857 =
         0.04122   -0.00408    0.00316   -0.01514
S1A   4   -0.112982    0.035170    0.207929    11.00000    0.03647    0.03616 =
         0.02874   -0.00736   -0.00423   -0.00860
N1A   5   -0.106975    0.154473    0.233922    11.00000    0.03659    0.03212 =
         0.02597   -0.00359   -0.00307   -0.00762
MOLE    2
C1B   1    0.565681    0.335211    0.199512    11.00000    0.03635    0.03947 =
         0.02954   -0.00690   -0.00362    0.00236
C2B   1    0.482945    0.248346    0.221550    11.00000    0.03437    0.04022 =
         0.04262   -0.01541   -0.00684    0.00255
C3B   1    0.442152    0.226412    0.324444    11.00000    0.03379    0.03058 =
         0.04644   -0.00509   -0.00172   -0.00426
C4B   1    0.503369    0.302024    0.363992    11.00000    0.03460    0.03305 =
         0.03243    0.00030   -0.00340   -0.00017
C5B   1    0.482412    0.302445    0.462712    11.00000    0.05927    0.04676 =
         0.03306   -0.00316   -0.00577    0.00101
AFIX  43
H5B   2    0.522742    0.354818    0.488725    11.00000   -1.20000
AFIX   0
C6B   1    0.400090    0.223005    0.521146    11.00000    0.06745    0.07019 =
         0.03049    0.00708    0.00378    0.00544
AFIX  43
H6B   2    0.383579    0.220757    0.589137    11.00000   -1.20000
AFIX   0
C7B   1    0.340501    0.146125    0.483768    11.00000    0.06313    0.05297 =
         0.06457    0.01858    0.00752   -0.00801
AFIX  43
H7B   2    0.284546    0.092611    0.526460    11.00000   -1.20000
AFIX   0
C8B   1    0.361339    0.146467    0.386285    11.00000    0.05175    0.03629 =
         0.06825   -0.00126   -0.00107   -0.00954
AFIX  43
H8B   2    0.321533    0.093255    0.361109    11.00000   -1.20000
AFIX   0
C9B   1    0.446677    0.182385    0.153639    11.00000    0.06588    0.05537 =
         0.06479   -0.03151   -0.02067    0.00379
AFIX 137
H9D   2    0.348554    0.212845    0.127727    11.00000   -1.50000
H9E   2    0.429990    0.111406    0.188039    11.00000   -1.50000
H9F   2    0.537635    0.179524    0.100489    11.00000   -1.50000
AFIX   0
C10B  1    0.648025    0.379282    0.104731    11.00000    0.05900    0.05691 =
         0.04189    0.00013    0.00908    0.00866
AFIX  43
H10B  2    0.734023    0.421763    0.101421    11.00000   -1.20000
AFIX   0
C11B  1    0.402637    0.555804    0.284984    11.00000    0.03929    0.02865 =
         0.03963   -0.00837   -0.00668   -0.00862
C12B  1    0.287705    0.556914    0.367710    11.00000    0.05884    0.04817 =
         0.03655   -0.01571   -0.00637   -0.01039
AFIX  43
H12B  2    0.312854    0.524473    0.428977    11.00000   -1.20000
AFIX   0
C13B  1    0.136318    0.606153    0.358907    11.00000    0.04907    0.05599 =
         0.05228   -0.02987    0.00288   -0.00759
AFIX  43
H13B  2    0.056824    0.606968    0.415148    11.00000   -1.20000
AFIX   0
C14B  1    0.096533    0.654312    0.270991    11.00000    0.04279    0.03214 =
         0.06665   -0.02403   -0.01270   -0.00429
C15B  1    0.213094    0.650498    0.189468    11.00000    0.05096    0.03417 =
         0.05102   -0.00841   -0.01599   -0.00555
AFIX  43
H15B  2    0.187518    0.682186    0.128101    11.00000   -1.20000
AFIX   0
C16B  1    0.364858    0.601707    0.195909    11.00000    0.04164    0.03374 =
         0.03876   -0.00631   -0.00352   -0.00928
AFIX  43
H16B  2    0.443415    0.599546    0.139397    11.00000   -1.20000
AFIX   0
C17B  1   -0.068776    0.709272    0.264749    11.00000    0.04947    0.05163 =
         0.10099   -0.02887   -0.01527   -0.00033
AFIX 137
H17D  2   -0.069820    0.749532    0.199963    11.00000   -1.50000
H17E  2   -0.095580    0.756766    0.312677    11.00000   -1.50000
H17F  2   -0.148771    0.657372    0.277534    11.00000   -1.50000
AFIX   0
O1B   3    0.612140    0.364360    0.030446    11.00000    0.08631    0.12803 =
         0.03069   -0.00666   -0.00525    0.01251
O2B   3    0.704463    0.535963    0.208473    11.00000    0.03950    0.04640 =
         0.07132    0.00507    0.00063   -0.01747
O3B   3    0.635899    0.498191    0.385705    11.00000    0.06525    0.05144 =
         0.06074   -0.01543   -0.03252   -0.00821
S1B   4    0.597479    0.495952    0.292606    11.00000    0.04007    0.03547 =
         0.04925   -0.00423   -0.01171   -0.01030
N1B   5    0.586659    0.369538    0.286759    11.00000    0.03972    0.02947 =
         0.03072   -0.00234   -0.00273   -0.00582
HKLF 4
REM  12m_cdkpriya3_0f in P-1
REM R1 =  0.0490 for   3668 Fo > 4sig(Fo)  and  0.0969 for all   5936 data
REM    401 parameters refined using      0 restraints
END
WGHT      0.0580      0.0000
REM Highest difference peak  0.306,  deepest hole -0.270,  1-sigma level  0.048
Q1    1   0.0011  0.0155  0.2008  11.00000  0.05    0.31
Q2    1   0.5790 -0.2142  0.2192  11.00000  0.05    0.26
Q3    1   0.5791 -0.1986  0.1013  11.00000  0.05    0.26
Q4    1   0.6768  0.4614  0.3428  11.00000  0.05    0.26
Q5    1   0.4905  0.5353  0.2800  11.00000  0.05    0.25
;
