# Supplementary material for: 3-Methyl-1-tosyl-1H-indole-2-carbaldehyde
Source: Acta Crystallogr Sect E Struct Rep Online. 2013 Jan 12;69(Pt 2):o219. doi: 10.1107/S160053681205180X (PMC3569754; doi:10.1107/S160053681205180X)
Supplement: Supplementary file 2 [file e-69-0o219-Isup2.hkl]

#
# h,k,l, Fc-squared, Fo-squared, sigma(Fo-squared) and status flag
#
data_I
_shelx_title ' 12m_cdkpriya3_0f in P-1'
_shelx_refln_list_code          4
_shelx_F_calc_maximum      255.88
_exptl_crystal_F_000       656.00
_reflns_d_resolution_high  0.8107
 
loop_
 _symmetry_equiv_pos_as_xyz
 'x, y, z'
 '-x, -y, -z'
 
_cell_length_a     8.4276
_cell_length_b    13.0126
_cell_length_c    14.2522
_cell_angle_alpha  79.968
_cell_angle_beta   79.794
_cell_angle_gamma  83.505
 
_shelx_F_squared_multiplier     1.000
 
loop_
 _refln_index_h
 _refln_index_k
 _refln_index_l
 _refln_F_squared_calc
 _refln_F_squared_meas
 _refln_F_squared_sigma
 _refln_observed_status
   1   0   0       38.57       33.84      1.71 o
   2   0   0     3729.01     4148.54     48.88 o
   3   0   0       45.89       48.16      5.05 o
   4   0   0     6296.61     6749.33    104.73 o
   5   0   0      134.32      124.93      7.83 o
   6   0   0       16.54        5.50      7.15 o
   7   0   0      120.30      115.04     10.06 o
   8   0   0       61.79       69.86     13.89 o
   9   0   0       23.39       69.83     23.01 o
  10   0   0      211.32      275.73     97.26 o
 -10   1   0       29.12      134.36     80.88 o
  -9   1   0      175.75      171.52     66.59 o
  -8   1   0       71.38       61.93      8.75 o
  -7   1   0        7.42        5.28      7.55 o
  -6   1   0      100.42      101.40      9.04 o
  -5   1   0        1.36        3.25      5.89 o
  -4   1   0       24.41       23.92      6.80 o
  -3   1   0     3072.35     2952.92     38.47 o
  -2   1   0     3702.10     3680.45     45.58 o
  -1   1   0     1000.11     1030.77     15.64 o
   0   1   0       35.82       28.30      4.53 o
   1   1   0    15214.19    15356.10    145.64 o
   2   1   0       56.18       56.60      4.17 o
   3   1   0     3448.29     3480.39     56.02 o
   4   1   0       53.81       56.92      4.93 o
   5   1   0     1029.71     1050.02     21.21 o
   6   1   0      455.64      453.13     14.20 o
   7   1   0      145.38      143.52     10.46 o
   8   1   0        1.58        4.65      7.55 o
   9   1   0       65.93       83.01     20.55 o
  10   1   0        1.72       11.16     20.22 o
 -10   2   0       29.67       82.66     49.85 o
  -9   2   0       10.58       22.27     29.98 o
  -8   2   0        0.07        8.71     12.88 o
  -7   2   0        9.56       16.33      7.54 o
  -6   2   0       77.80       87.02      8.89 o
  -5   2   0      205.13      200.00     14.59 o
  -4   2   0     6074.37     6326.67     88.65 o
  -3   2   0       19.90       11.72      6.05 o
  -2   2   0    54351.20    55615.43    647.20 o
  -1   2   0      218.04      206.28      5.87 o
   0   2   0      487.43      475.78     13.28 o
   1   2   0        9.78        6.43      2.39 o
   2   2   0      142.52      116.38      4.14 o
   3   2   0      624.80      575.78      9.89 o
   4   2   0     1804.56     1778.62     25.82 o
   5   2   0      229.40      235.34      9.83 o
   6   2   0      794.08      724.55     18.40 o
   7   2   0       47.79       53.44      8.48 o
   8   2   0        0.72       -3.40      7.07 o
   9   2   0       54.68       38.67     27.52 o
  10   2   0       42.57       98.20     22.66 o
  -9   3   0       61.54       91.27     31.72 o
  -8   3   0       10.70       20.21     12.16 o
  -7   3   0       26.98       22.24      9.16 o
  -6   3   0      170.08      155.40     10.42 o
  -5   3   0       21.54       37.70      8.25 o
  -4   3   0      887.12      849.00     22.78 o
  -3   3   0     9180.38     9750.15    155.21 o
  -2   3   0     1114.50     1194.43     24.14 o
  -1   3   0        3.96       12.03      4.77 o
   0   3   0      938.30      899.94     21.11 o
   1   3   0    37477.27    37515.08   1241.43 o
   2   3   0       16.98       18.72      3.21 o
   3   3   0       12.71        4.21      3.20 o
   4   3   0       60.58       79.35      6.80 o
   5   3   0      759.02      720.96     17.92 o
   6   3   0       16.32       13.74      7.46 o
   7   3   0      168.23      154.20     10.54 o
   8   3   0       18.66       10.47      7.50 o
   9   3   0       25.01       28.49     18.43 o
  10   3   0        2.71       17.86     48.11 o
  -9   4   0        6.13      -16.29     16.42 o
  -8   4   0       10.84       -1.90      9.71 o
  -7   4   0        0.11       -5.26      9.28 o
  -6   4   0      143.02      116.85     12.43 o
  -5   4   0      389.87      368.45     19.30 o
  -4   4   0     2010.26     2004.32     52.68 o
  -3   4   0       54.28       43.70     30.68 o
  -2   4   0     1281.31     1440.07     36.50 o
  -1   4   0     1013.06      976.82     19.57 o
   0   4   0       13.78       19.33      4.56 o
   1   4   0     4114.54     3964.67    104.24 o
   2   4   0     1223.58     1124.21     23.80 o
   3   4   0      389.79      420.11      9.85 o
   4   4   0      116.83      131.04      8.86 o
   5   4   0       28.83       23.84      8.21 o
   6   4   0      313.10      323.23     13.16 o
   7   4   0       81.88      104.70     12.33 o
   8   4   0        5.12        6.00      9.87 o
   9   4   0       47.50       67.83     17.19 o
  10   4   0       89.46       96.87     20.24 o
  -9   5   0       21.02       -3.42     47.41 o
  -8   5   0        5.44       -9.41     19.52 o
  -7   5   0        2.23       -9.77     10.35 o
  -6   5   0        9.75        8.82     10.86 o
  -5   5   0       33.10       38.35     13.27 o
  -4   5   0      668.89      650.77     26.31 o
  -3   5   0      848.73      821.52     35.91 o
  -2   5   0      503.81      459.74     18.04 o
  -1   5   0      427.23      442.16     12.30 o
   0   5   0      188.42      185.10      6.11 o
   1   5   0     1098.73     1144.17     52.29 o
   2   5   0       95.51      106.32     10.55 o
   3   5   0      314.36      337.36      8.75 o
   4   5   0       10.57        3.35      5.58 o
   5   5   0      901.71      854.76     22.62 o
   6   5   0      107.11      122.78     12.27 o
   7   5   0        2.27       -2.69      9.81 o
   8   5   0       40.83       51.65     15.03 o
   9   5   0      278.65      313.32     24.76 o
  -9   6   0        0.18      -15.34     18.13 o
  -8   6   0        8.42        0.27     34.86 o
  -7   6   0       14.28       -9.35      9.35 o
  -6   6   0      317.85      273.85     22.56 o
  -5   6   0      151.68      155.08     20.22 o
  -4   6   0     1345.67     1358.37     42.04 o
  -3   6   0      659.45      609.65     24.37 o
  -2   6   0       63.21       95.42     10.23 o
  -1   6   0     1374.94     1287.60     46.46 o
   0   6   0     1310.32     1566.76    130.17 o
   1   6   0       92.35      120.62     18.83 o
   2   6   0      689.81      667.81     24.44 o
   3   6   0      132.22      118.55      5.37 o
   4   6   0        7.48        7.32      5.08 o
   5   6   0       40.14       55.14      9.62 o
   6   6   0      965.60      920.87     26.09 o
   7   6   0       66.78       62.06     10.84 o
   8   6   0       16.48        9.65     12.59 o
   9   6   0       58.65       51.92     19.87 o
  -8   7   0       47.10       34.39     56.13 o
  -7   7   0       17.19       10.90     11.94 o
  -6   7   0      484.28      510.40     28.45 o
  -5   7   0      140.53      134.34     17.92 o
  -4   7   0      301.20      287.74     19.53 o
  -3   7   0      557.91      540.17     23.32 o
  -2   7   0     1201.67     1190.44     34.93 o
  -1   7   0      658.75      691.11     32.74 o
   0   7   0      220.97      239.66     13.43 o
   1   7   0      654.05      603.11     39.05 o
   2   7   0     1289.26     1250.26     38.18 o
   3   7   0      260.52      257.72     17.24 o
   4   7   0      278.34      310.45      9.08 o
   5   7   0      554.65      564.53     18.49 o
   6   7   0       63.20       69.21     10.87 o
   7   7   0      561.76      601.42     21.75 o
   8   7   0       26.82       41.83     15.59 o
   9   7   0        0.08        7.67     31.38 o
  -8   8   0       30.91        1.65     22.66 o
  -7   8   0       23.57       11.95     23.36 o
  -6   8   0       76.71       93.61     16.58 o
  -5   8   0      676.71      679.40     31.73 o
  -4   8   0      481.67      469.25     24.48 o
  -3   8   0       24.26       17.76     11.72 o
  -2   8   0      550.27      569.20     22.78 o
  -1   8   0      191.89      230.23     13.03 o
   0   8   0      777.66      823.13     34.27 o
   1   8   0      252.74      277.50     29.28 o
   2   8   0      728.42      689.84     27.98 o
   3   8   0      470.27      485.49     24.44 o
   4   8   0       37.38       48.94     13.74 o
   5   8   0      260.14      259.98     12.77 o
   6   8   0      658.54      658.27     20.90 o
   7   8   0      125.13      146.19     12.90 o
   8   8   0        1.46        4.88     33.47 o
   9   8   0        0.26      -13.25     36.26 o
  -7   9   0       52.93       38.04     17.10 o
  -6   9   0        0.35        9.35     19.52 o
  -5   9   0        0.16      -11.48     11.48 o
  -4   9   0      570.61      576.92     27.60 o
  -3   9   0      407.16      384.18     21.43 o
  -2   9   0      695.47      674.89     25.83 o
  -1   9   0       67.08       88.10     10.82 o
   0   9   0      310.35      310.94     21.52 o
   1   9   0       78.87       71.20     13.39 o
   2   9   0      203.02      198.82     18.09 o
   3   9   0      750.02      707.16     33.47 o
   4   9   0      599.78      580.27     25.03 o
   5   9   0       13.67       16.86     13.70 o
   6   9   0        5.88       -8.42     14.04 o
   7   9   0       99.10      121.38     19.48 o
   8   9   0       68.15       80.18     34.16 o
  -7  10   0        7.02       -1.65     22.66 o
  -6  10   0       34.42       33.44     18.83 o
  -5  10   0       14.32       21.89     13.25 o
  -4  10   0        6.97       22.83     11.85 o
  -3  10   0       10.19        5.81     10.85 o
  -2  10   0       91.24       90.47     11.97 o
  -1  10   0      283.51      277.50     15.65 o
   0  10   0        6.58        4.27      5.40 o
   1  10   0      153.26      133.57     16.37 o
   2  10   0      418.88      442.19     25.45 o
   3  10   0       34.82       31.79     13.92 o
   4  10   0       16.15       31.00     12.19 o
   5  10   0      169.78      173.75     19.57 o
   6  10   0       97.45       85.04     18.41 o
   7  10   0       37.99       20.53     18.18 o
   8  10   0        2.05       26.50     34.86 o
  -6  11   0        4.12        1.02     13.81 o
  -5  11   0        4.95       12.00     12.99 o
  -4  11   0      168.65      158.00     16.95 o
  -3  11   0        4.29       16.34     14.64 o
  -2  11   0        0.63       -8.79      8.79 o
  -1  11   0        6.66       18.00      8.50 o
   0  11   0      491.99      410.64     45.67 o
   1  11   0        1.62        3.40     13.57 o
   2  11   0      304.87      297.11     22.95 o
   3  11   0      186.21      165.36     18.32 o
   4  11   0      167.68      164.33     16.69 o
   5  11   0      198.46      174.61     20.23 o
   6  11   0        3.55      -15.08     15.08 o
   7  11   0       53.07       31.91     18.44 o
  -5  12   0        5.98       15.34     13.27 o
  -4  12   0        1.58      -10.47     10.47 o
  -3  12   0        3.14        3.35     10.66 o
  -2  12   0       28.50       25.24     10.09 o
  -1  12   0      274.16      291.45     39.05 o
   0  12   0        0.74       31.38     25.10 o
   1  12   0        8.69       -9.61     11.86 o
   2  12   0       55.73       81.31     16.12 o
   3  12   0      257.32      228.92     22.69 o
   4  12   0       15.51       23.84     14.96 o
   5  12   0      163.85      156.56     20.37 o
   6  12   0       82.88       90.23     46.02 o
   7  12   0       20.25      -13.25     32.07 o
  -5  13   0       13.90       25.80     14.35 o
  -4  13   0        2.80      -13.25     23.71 o
  -3  13   0        0.22        2.09     23.71 o
  -2  13   0        8.80       20.92     28.59 o
  -1  13   0        6.57        0.70     25.80 o
   0  13   0       25.07       24.66     13.89 o
   1  13   0       10.32       13.99     14.04 o
   2  13   0       16.07       27.67     14.32 o
   3  13   0      218.88      221.07     23.58 o
   4  13   0      388.97      388.02     27.99 o
   5  13   0       48.16       54.67     19.10 o
   6  13   0      119.76      119.17     29.28 o
  -3  14   0       43.60       72.51     30.68 o
  -2  14   0        6.45        6.28     25.10 o
  -1  14   0       55.38       46.02     27.19 o
   0  14   0       33.93       22.69     14.78 o
   1  14   0      286.96      299.53     25.90 o
   2  14   0        2.29        1.65     13.89 o
   3  14   0       36.65       39.28     17.02 o
   4  14   0       40.26       34.07     35.21 o
   5  14   0       87.43       80.98     20.08 o
  -2  15   0      122.08      105.98     34.16 o
  -1  15   0       54.08       64.17     19.87 o
   0  15   0      241.22      244.01     25.61 o
   1  15   0        0.07       11.84     14.83 o
   2  15   0       23.06       10.82     16.25 o
   3  15   0        7.18        3.38     16.37 o
   4  15   0       54.75       21.06     18.04 o
  -3 -15   1      275.19      252.90     27.13 o
  -2 -15   1       13.85        4.23     15.21 o
  -1 -15   1        2.47      -15.06     15.06 o
   0 -15   1        0.00       -5.15     14.78 o
   1 -15   1      544.52      587.77     41.83 o
   2 -15   1       15.41       24.94     24.40 o
  -5 -14   1       47.50       53.32     18.66 o
  -4 -14   1      111.65      116.44     21.43 o
  -3 -14   1       16.49       13.06     16.37 o
  -2 -14   1      269.62      219.52     22.92 o
  -1 -14   1      105.11      111.91     19.60 o
   0 -14   1       41.86       27.68     14.56 o
   1 -14   1        5.77        7.13     15.24 o
   2 -14   1      103.65       93.68     18.25 o
   3 -14   1        1.08       -4.88     27.89 o
  -6 -13   1        0.81       -6.68     17.17 o
  -5 -13   1        3.00      -14.27     14.27 o
  -4 -13   1       52.54       55.24     18.44 o
  -3 -13   1      160.91      172.46     21.90 o
  -2 -13   1        6.58       -3.78     14.18 o
  -1 -13   1       59.23       63.71     16.57 o
   0 -13   1        1.67        6.57     13.39 o
   1 -13   1        2.29        0.05     12.64 o
   2 -13   1        2.56       16.73     27.19 o
   3 -13   1        3.83       11.16     23.71 o
   4 -13   1        8.48        2.09     25.10 o
   5 -13   1        3.18        2.79     26.50 o
  -7 -12   1        3.88       -3.83     19.87 o
  -6 -12   1       17.74       -3.21     17.08 o
  -5 -12   1       99.98       86.88     18.56 o
  -4 -12   1       61.30       65.29     13.95 o
  -3 -12   1      137.52      134.24     18.70 o
  -2 -12   1      491.56      474.39     28.48 o
  -1 -12   1        2.16        8.18     13.28 o
   0 -12   1      171.16      173.15     19.06 o
   1 -12   1        0.33        5.58     21.61 o
   2 -12   1      314.83      254.96     35.56 o
   3 -12   1        3.56        4.17      9.57 o
   4 -12   1        0.02       -2.93     11.56 o
   5 -12   1        0.02       19.56     14.14 o
  -7 -11   1      107.00      130.73     22.77 o
  -6 -11   1        5.84       -0.82     15.97 o
  -5 -11   1       36.83       35.83     15.97 o
  -4 -11   1       85.83       74.22     13.45 o
  -3 -11   1      204.89      237.81     20.77 o
  -2 -11   1       24.31       38.28     14.32 o
  -1 -11   1       65.52       53.85     16.42 o
   0 -11   1       36.58       19.11     13.89 o
   1 -11   1      325.74      279.93     35.91 o
   2 -11   1        3.25       22.40     11.85 o
   3 -11   1      119.50      140.45     14.61 o
   4 -11   1       10.09       -3.91     18.83 o
   5 -11   1        3.33       17.91     13.81 o
   6 -11   1        0.13        8.89     14.04 o
  -8 -10   1        0.01       -8.37     33.47 o
  -7 -10   1       30.11       12.34     17.75 o
  -6 -10   1       91.94      113.71     35.91 o
  -5 -10   1      111.60      130.63     18.56 o
  -4 -10   1       33.23       29.50     23.45 o
  -3 -10   1      271.57      249.45     21.43 o
  -2 -10   1      181.84      210.82     19.93 o
  -1 -10   1       82.46       74.32     16.04 o
   0 -10   1      173.26      182.28     13.55 o
   1 -10   1        0.54       -2.11      8.27 o
   2 -10   1      282.13      258.10     16.71 o
   3 -10   1       29.84       31.38     11.34 o
   4 -10   1       12.04       17.09     20.57 o
   5 -10   1       71.75       89.34     15.72 o
   6 -10   1      124.70      152.83     19.72 o
   7 -10   1        8.53       33.47     23.71 o
  -8  -9   1      117.11      128.29     38.35 o
  -7  -9   1      203.76      200.07     22.77 o
  -6  -9   1       41.01       87.38     29.98 o
  -5  -9   1       12.73       11.98     15.41 o
  -4  -9   1      516.51      536.57     24.10 o
  -3  -9   1     1523.33     1441.77     47.41 o
  -2  -9   1      111.55      121.75     15.72 o
  -1  -9   1      561.13      545.11     26.78 o
   0  -9   1       29.32       32.56      5.18 o
   1  -9   1      615.73      617.14     32.07 o
   2  -9   1      389.48      386.39     19.46 o
   3  -9   1      264.40      262.74     18.03 o
   4  -9   1      116.21      108.66     15.41 o
   5  -9   1        0.29        9.48     12.76 o
   6  -9   1       20.00       37.64     15.60 o
   7  -9   1      149.17      167.08     21.67 o
  -9  -8   1       25.36       18.13     36.95 o
  -8  -8   1        6.39      -20.92     31.38 o
  -7  -8   1       20.28       10.87     17.15 o
  -6  -8   1      146.18      158.11     12.04 o
  -5  -8   1     1544.17     1606.75     35.02 o
  -4  -8   1      239.96      219.32     19.57 o
  -3  -8   1       72.50       63.08     14.99 o
  -2  -8   1     1038.10     1028.20     36.02 o
  -1  -8   1      489.39      475.14     23.28 o
   0  -8   1      125.94      144.00     11.43 o
   1  -8   1      423.47      432.82     17.19 o
   2  -8   1      495.04      507.13     21.08 o
   3  -8   1      119.14       99.01     21.27 o
   4  -8   1      132.63      120.87     16.05 o
   5  -8   1      251.60      271.71     21.11 o
   6  -8   1      187.54      207.39     20.88 o
   7  -8   1        4.14      -14.15     14.15 o
   8  -8   1      509.58      506.66     55.78 o
  -9  -7   1       17.63      -29.28     29.28 o
  -8  -7   1      528.99      593.35     58.57 o
  -7  -7   1        6.55        5.82      9.92 o
  -6  -7   1       33.99       61.69     10.82 o
  -5  -7   1      223.75      265.00     13.48 o
  -4  -7   1     1900.66     1927.46     30.96 o
  -3  -7   1       94.98       95.39     14.40 o
  -2  -7   1       20.15       -1.12      9.28 o
  -1  -7   1      230.06      209.85     15.68 o
   0  -7   1      209.02      253.48     12.89 o
   1  -7   1      281.10      304.87     10.51 o
   2  -7   1      386.27      388.02     17.84 o
   3  -7   1      310.26      268.77     17.31 o
   4  -7   1       78.48       84.86     14.53 o
   5  -7   1       14.69       18.41     13.92 o
   6  -7   1      373.33      353.48     24.64 o
   7  -7   1       57.96       66.50     35.56 o
   8  -7   1       36.78       17.73     15.70 o
  -9  -6   1       43.30       59.82     23.01 o
  -8  -6   1       63.31       41.22     17.73 o
  -7  -6   1     1061.01     1093.45     38.50 o
  -6  -6   1      148.91      145.71     13.23 o
  -5  -6   1      299.74      313.79     18.58 o
  -4  -6   1       21.63       14.24      5.94 o
  -3  -6   1     1673.20     1724.94     25.30 o
  -2  -6   1      759.90      725.18     26.30 o
  -1  -6   1      236.23      236.14     15.07 o
   0  -6   1      140.37      126.53      5.90 o
   1  -6   1       30.93       43.00      5.97 o
   2  -6   1      934.69      880.39     27.21 o
   3  -6   1      334.52      334.71     18.27 o
   4  -6   1      519.80      493.53     23.84 o
   5  -6   1      203.98      175.76     17.74 o
   6  -6   1      950.87      918.88     80.18 o
   7  -6   1        1.98       -4.41     13.09 o
   8  -6   1       34.37       -3.11     11.18 o
   9  -6   1        0.26        8.37     19.52 o
  -9  -5   1        2.47       -5.51     13.37 o
  -8  -5   1      287.74      287.58     20.29 o
  -7  -5   1       52.74       43.99     11.05 o
  -6  -5   1       72.39       75.49     11.95 o
  -5  -5   1        5.05        9.56      8.52 o
  -4  -5   1      321.21      278.89     12.49 o
  -3  -5   1      105.30      121.25      5.85 o
  -2  -5   1     1912.86     2032.73     50.92 o
  -1  -5   1     1056.75     1051.90     30.82 o
   0  -5   1     1409.60     1302.15     46.93 o
   1  -5   1        1.64        1.12      4.77 o
   2  -5   1       64.65       58.94      9.60 o
   3  -5   1     1765.73     1710.81     45.25 o
   4  -5   1      510.26      512.44     23.60 o
   5  -5   1        0.61       15.56     12.65 o
   6  -5   1      261.47      274.05     24.48 o
   7  -5   1        4.41        9.79     10.22 o
   8  -5   1       55.83       31.88     12.26 o
   9  -5   1       38.67       32.65     51.94 o
  -9  -4   1        2.78      -15.29     15.29 o
  -8  -4   1        1.24        2.59     10.25 o
  -7  -4   1      658.13      687.88     23.42 o
  -6  -4   1        5.03       -4.46     10.45 o
  -5  -4   1        3.32       34.48     25.38 o
  -4  -4   1        1.23        6.11      6.97 o
  -3  -4   1      209.54      153.35      6.84 o
  -2  -4   1       51.84       62.44      9.06 o
  -1  -4   1        1.10       -5.05      7.03 o
   0  -4   1        1.64        0.04      3.51 o
   1  -4   1     2638.86     2494.72     41.87 o
   2  -4   1       37.93       23.46      7.71 o
   3  -4   1       82.16       78.57     11.29 o
   4  -4   1     1298.61     1318.76     39.15 o
   5  -4   1      202.34      186.93     17.84 o
   6  -4   1      866.57      866.69     26.35 o
   7  -4   1        0.22        4.77      9.44 o
   8  -4   1       68.57       72.82     12.03 o
   9  -4   1        1.91       -8.57     16.20 o
 -10  -3   1        8.38      156.18     57.17 o
  -9  -3   1        4.32       20.80     21.61 o
  -8  -3   1       17.18       30.96     10.81 o
  -7  -3   1      144.91      154.65     13.62 o
  -6  -3   1        4.47        1.28      9.73 o
  -5  -3   1       68.65       64.12      9.34 o
  -4  -3   1     2242.28     2315.23     43.59 o
  -3  -3   1        3.54        4.27      4.06 o
  -2  -3   1     3036.42     2876.23     36.27 o
  -1  -3   1     1703.81     1627.56     21.60 o
   0  -3   1        9.28        3.57      7.32 o
   1  -3   1      135.44      133.39      7.15 o
   2  -3   1     1294.71     1451.77     39.80 o
   3  -3   1      747.71      795.73     25.90 o
   4  -3   1     7601.57     7494.50    156.43 o
   5  -3   1       21.65       24.40      8.90 o
   6  -3   1      797.30      764.74     24.22 o
   7  -3   1        5.21       10.18      9.80 o
   8  -3   1        1.03      -10.39     10.39 o
   9  -3   1       21.89       61.29     23.36 o
 -10  -2   1        0.23      155.48     62.05 o
  -9  -2   1       35.99       66.15     32.07 o
  -8  -2   1       61.29       64.16     11.27 o
  -7  -2   1        1.20        9.66     10.37 o
  -6  -2   1        0.60       -7.12      7.12 o
  -5  -2   1     1089.51     1132.49     22.63 o
  -4  -2   1      538.67      569.18     12.13 o
  -3  -2   1      721.50      681.96     12.53 o
  -2  -2   1      258.96      257.03      6.88 o
  -1  -2   1      937.49      959.01     14.13 o
   0  -2   1      688.29      641.07      9.88 o
   1  -2   1     2906.35     2843.30     45.81 o
   2  -2   1     3041.78     3180.01     45.36 o
   3  -2   1     1966.82     2184.33     40.34 o
   4  -2   1     2816.95     2785.79     43.34 o
   5  -2   1      640.83      615.60     15.96 o
   6  -2   1       10.15       17.74      7.50 o
   7  -2   1      198.10      163.33     11.11 o
   8  -2   1        1.29       14.38     10.46 o
   9  -2   1        1.86       37.48     24.05 o
  10  -2   1        1.96       59.06     59.96 o
 -10  -1   1        1.43      -17.43     17.43 o
  -9  -1   1        1.76       29.63     39.05 o
  -8  -1   1      363.11      366.33     20.23 o
  -7  -1   1      271.14      276.36     12.76 o
  -6  -1   1      550.56      574.54     16.41 o
  -5  -1   1        0.14       -0.64      4.99 o
  -4  -1   1      182.60      219.58      9.77 o
  -3  -1   1       13.86       14.83      3.74 o
  -2  -1   1     5051.97     4952.46     49.55 o
  -1  -1   1        0.56        1.45      1.97 o
   0  -1   1     6419.22     6804.48     76.79 o
   1  -1   1       33.59       31.71      3.82 o
   2  -1   1    65474.20    66765.32   1186.72 o
   3  -1   1      278.75      260.37      8.04 o
   4  -1   1      240.74      229.77      7.69 o
   5  -1   1        1.63       -7.04      7.04 o
   6  -1   1      141.20      145.72      9.96 o
   7  -1   1       31.28       32.78      8.15 o
   8  -1   1        9.15       14.08      7.62 o
   9  -1   1       71.03       58.71     11.71 o
  10  -1   1       62.33      121.25     73.21 o
 -10   0   1       50.47      187.56     69.03 o
  -9   0   1      124.23      170.25     43.58 o
  -8   0   1       48.37       47.11      9.96 o
  -7   0   1      400.97      426.18     15.30 o
  -6   0   1       30.77       32.63      7.46 o
  -5   0   1       61.43       51.43      6.76 o
  -4   0   1       29.04       31.82      4.79 o
  -3   0   1      870.84      855.24     12.85 o
  -2   0   1        8.19        9.98      4.34 o
  -1   0   1      309.57      283.63      5.07 o
   0   0   1        1.02       -4.33      4.33 o
   1   0   1     2497.39     2665.37     44.38 o
   2   0   1       26.45       28.00      3.88 o
   3   0   1      638.76      595.02     11.97 o
   4   0   1      291.28      325.42     10.76 o
   5   0   1       17.50       19.66      5.79 o
   6   0   1        1.20        2.38     10.08 o
   7   0   1      119.38      117.87      9.96 o
   8   0   1       16.68       27.48      7.79 o
   9   0   1        7.08       -1.76     10.56 o
  10   0   1       26.08       56.91     37.65 o
 -10   1   1        3.65      206.38     80.18 o
  -9   1   1      183.60      246.43     38.35 o
  -8   1   1       82.23       92.82     16.81 o
  -7   1   1       37.09       41.15      8.13 o
  -6   1   1       25.91       35.32      7.84 o
  -5   1   1      110.20       97.93      9.26 o
  -4   1   1      127.44      155.36      7.66 o
  -3   1   1      190.13      184.63      7.18 o
  -2   1   1     7223.17     7875.77     84.42 o
  -1   1   1      644.80      635.04     11.35 o
   0   1   1     3061.84     3118.70     31.42 o
   1   1   1       28.11       22.63      2.40 o
   2   1   1       53.81       91.09      3.65 o
   3   1   1        0.17        0.33      3.24 o
   4   1   1      513.38      608.52     10.84 o
   5   1   1      154.23      140.07      7.40 o
   6   1   1      133.84      138.34      9.66 o
   7   1   1       68.34       54.59      8.75 o
   8   1   1      579.48      549.44     17.41 o
   9   1   1        2.57       11.80      9.81 o
  10   1   1       12.66       17.15     69.03 o
  -9   2   1        8.47       11.75     19.52 o
  -8   2   1       20.67       31.37     16.44 o
  -7   2   1      193.06      186.61     10.80 o
  -6   2   1      351.77      341.06     12.86 o
  -5   2   1      185.62      205.02      9.49 o
  -4   2   1       32.22       32.92      5.90 o
  -3   2   1      229.59      194.14     10.45 o
  -2   2   1      828.55      862.45     14.37 o
  -1   2   1     6069.81     6228.39     73.73 o
   0   2   1      116.34       99.05      3.07 o
   1   2   1       13.98       15.32      2.48 o
   2   2   1      135.65      133.31      4.13 o
   3   2   1       20.23        7.42      3.14 o
   4   2   1       13.81       19.04      4.30 o
   5   2   1       16.60       11.63      5.23 o
   6   2   1        1.60       -0.11      6.60 o
   7   2   1       40.69       41.84      8.13 o
   8   2   1       30.80       22.08     10.13 o
   9   2   1       24.96       18.03     10.08 o
  10   2   1        3.61       19.10     42.18 o
  -9   3   1       42.91       46.20     19.67 o
  -8   3   1       34.62       49.67     12.65 o
  -7   3   1       63.88       67.77      8.99 o
  -6   3   1       72.73       88.41      9.18 o
  -5   3   1      192.38      197.10     10.21 o
  -4   3   1      193.49      164.23     12.89 o
  -3   3   1     1526.94     1463.13     30.62 o
  -2   3   1      267.71      346.15     11.81 o
  -1   3   1        0.71       -4.27      4.34 o
   0   3   1    16462.59    16964.36    240.98 o
   1   3   1     2432.94     2324.07     32.33 o
   2   3   1     3473.34     3571.93     39.74 o
   3   3   1      339.42      353.37      6.83 o
   4   3   1      301.71      351.91      8.97 o
   5   3   1      140.41      137.31      7.01 o
   6   3   1      241.24      231.88     10.87 o
   7   3   1       91.77       86.13      9.46 o
   8   3   1      125.66      135.01     12.94 o
   9   3   1        3.46        2.98     10.40 o
  10   3   1        9.97        8.95     29.63 o
  -9   4   1       19.81      -13.94     16.99 o
  -8   4   1      123.26      119.67     14.83 o
  -7   4   1        3.39        2.07      7.40 o
  -6   4   1       72.28       61.72      9.20 o
  -5   4   1       55.99       70.78      8.81 o
  -4   4   1       19.25       11.11      8.26 o
  -3   4   1     1287.37     1289.85     41.57 o
  -2   4   1      601.03      559.25     15.96 o
  -1   4   1       82.31       84.69      6.98 o
   0   4   1      184.93      159.53      7.03 o
   1   4   1    23689.25    24867.18    378.88 o
   2   4   1      371.32      446.07      8.36 o
   3   4   1       87.66       94.99      4.82 o
   4   4   1       56.66       48.14      4.82 o
   5   4   1      546.80      536.72     16.40 o
   6   4   1      133.91      117.08      9.17 o
   7   4   1      377.78      403.10     14.74 o
   8   4   1        4.29       13.38      9.46 o
   9   4   1        0.92       -0.56     10.26 o
  10   4   1        0.66       41.39     17.64 o
  -9   5   1       13.09      -59.51     72.86 o
  -8   5   1        3.08      -43.58     43.58 o
  -7   5   1       35.01       38.89     11.80 o
  -6   5   1      164.59      154.92     11.19 o
  -5   5   1       30.97       32.51      9.80 o
  -4   5   1       70.53       78.48      9.81 o
  -3   5   1      160.64      167.54     13.80 o
  -2   5   1     3133.95     3022.56     67.81 o
  -1   5   1      339.17      363.69     18.01 o
   0   5   1     4139.68     4389.70     68.82 o
   1   5   1      673.80      724.27     13.62 o
   2   5   1     1496.25     1584.18     28.08 o
   3   5   1       36.98       35.61      6.36 o
   4   5   1      212.42      240.59     10.71 o
   5   5   1        0.01        4.32      6.65 o
   6   5   1       11.60        9.22      7.70 o
   7   5   1        8.55       10.48      7.80 o
   8   5   1      119.70      100.24     17.11 o
   9   5   1       77.47       58.60     23.36 o
  10   5   1       41.12       57.55     22.31 o
  -9   6   1        4.70      -14.64     20.92 o
  -8   6   1       67.63       61.23     75.65 o
  -7   6   1        0.44      -15.67     15.67 o
  -6   6   1       29.56      -18.20     21.61 o
  -5   6   1      286.49      312.16     21.53 o
  -4   6   1     1206.83     1112.43     41.49 o
  -3   6   1     2549.02     2433.83     60.74 o
  -2   6   1      317.49      296.43     19.17 o
  -1   6   1     2062.02     2093.97     55.59 o
   0   6   1     1215.50     1211.56     36.92 o
   1   6   1     7950.65     7809.08    264.25 o
   2   6   1     1199.45     1076.20     32.45 o
   3   6   1        9.75       14.21      3.72 o
   4   6   1       14.70        6.95      5.05 o
   5   6   1        0.28        1.58      8.15 o
   6   6   1        3.78        8.17     10.40 o
   7   6   1      356.73      384.57     17.08 o
   8   6   1        9.35        3.56     13.89 o
   9   6   1      110.71      125.30     18.58 o
  -8   7   1       10.02      -13.04     15.31 o
  -7   7   1       38.18       39.27     25.10 o
  -6   7   1       27.07        2.57     13.53 o
  -5   7   1      264.66      233.46     19.84 o
  -4   7   1      207.79      197.70     17.40 o
  -3   7   1      365.95      336.22     19.20 o
  -2   7   1     4759.04     4804.62    103.66 o
  -1   7   1       68.19       48.52      8.04 o
   0   7   1      303.61      295.82      9.08 o
   1   7   1        0.06      -13.25     14.64 o
   2   7   1     4526.15     4642.91    105.54 o
   3   7   1      373.47      451.89     21.02 o
   4   7   1      185.80      194.21      7.77 o
   5   7   1      105.30      111.03     15.65 o
   6   7   1      388.93      377.49     17.35 o
   7   7   1      242.85      263.19     15.25 o
   8   7   1      636.61      638.62     41.49 o
   9   7   1       16.95       13.67     14.77 o
  -8   8   1       68.18       60.23     31.72 o
  -7   8   1        0.84      -11.46     15.69 o
  -6   8   1       97.81       99.56     17.15 o
  -5   8   1      317.80      307.90     22.16 o
  -4   8   1      481.69      458.68     25.12 o
  -3   8   1        1.92       -6.44     11.02 o
  -2   8   1      959.12      980.61     31.15 o
  -1   8   1     1076.46     1048.29     30.30 o
   0   8   1      597.60      621.92     14.58 o
   1   8   1       27.82       -0.70     15.34 o
   2   8   1        2.36       -8.35      8.52 o
   3   8   1       58.59       50.11     16.04 o
   4   8   1      269.85      270.54      8.41 o
   5   8   1      205.89      218.12     11.82 o
   6   8   1      247.28      252.98     15.58 o
   7   8   1       30.09       21.99      9.75 o
   8   8   1       20.47        9.06     29.98 o
   9   8   1       83.26      100.40     40.44 o
  -7   9   1      143.66      157.30     21.15 o
  -6   9   1        2.01       -4.28     13.94 o
  -5   9   1       65.85       74.81     15.94 o
  -4   9   1      189.17      223.12     19.20 o
  -3   9   1      395.39      325.90     30.68 o
  -2   9   1      277.45      245.19     16.56 o
  -1   9   1      110.98       94.86     14.29 o
   0   9   1      226.25      251.50      9.36 o
   1   9   1       96.48       89.25     23.01 o
   2   9   1      271.95      286.43     19.48 o
   3   9   1      318.82      294.76     20.37 o
   4   9   1      386.06      413.11     20.96 o
   5   9   1       36.45       47.23      7.71 o
   6   9   1        1.60      -11.99     13.92 o
   7   9   1       39.10       40.28     17.21 o
   8   9   1      110.46       40.44     36.95 o
   9   9   1       25.81        4.88     38.35 o
  -7  10   1        0.07      -14.78     14.78 o
  -6  10   1      105.09      126.39     21.61 o
  -5  10   1        0.92       -5.01     12.46 o
  -4  10   1       35.61       34.21     22.31 o
  -3  10   1       14.54       -0.82     11.02 o
  -2  10   1       36.25       30.02     14.99 o
  -1  10   1       61.04       59.90     10.72 o
   0  10   1      127.61      124.55      7.59 o
   1  10   1       10.17       -4.88     20.22 o
   2  10   1      506.04      478.54     27.54 o
   3  10   1      219.20      234.59     19.84 o
   4  10   1      415.22      423.38     21.98 o
   5  10   1      208.80      194.41     19.34 o
   6  10   1       12.70        1.55     14.70 o
   7  10   1      144.35      111.78     22.31 o
   8  10   1        0.66        2.09     31.38 o
  -6  11   1        3.73        3.53     12.73 o
  -5  11   1        0.16       -6.22     12.02 o
  -4  11   1        0.10       14.64     18.83 o
  -3  11   1      106.29      119.26     14.78 o
  -2  11   1        0.01        4.85     10.09 o
  -1  11   1       15.19       14.09      8.99 o
   0  11   1       18.34       12.72      7.94 o
   1  11   1      542.59      529.90     47.41 o
   2  11   1        2.26       -7.75     12.88 o
   3  11   1       11.86       23.27     14.25 o
   4  11   1       79.99       98.55     14.12 o
   5  11   1      119.32       92.46     31.72 o
   6  11   1        6.70       -8.61     15.99 o
   7  11   1        2.07        4.18     27.89 o
   8  11   1       37.42       22.31     34.16 o
  -5  12   1        0.54       -5.99     13.40 o
  -4  12   1      184.68      195.61     19.00 o
  -3  12   1       49.84       67.11     17.78 o
  -2  12   1       74.21       71.76     11.85 o
  -1  12   1        0.16       17.32      8.43 o
   0  12   1      238.64      188.95     32.77 o
   1  12   1       24.92       32.07     22.31 o
   2  12   1        2.45       -6.91     12.11 o
   3  12   1       15.38        9.83     14.64 o
   4  12   1        1.76        7.10     14.32 o
   5  12   1       68.48       48.92     16.88 o
   6  12   1       39.06       20.39     18.25 o
   7  12   1       72.39       55.78     33.47 o
  -5  13   1        2.98       16.67     14.88 o
  -4  13   1        4.05       17.19     12.73 o
  -3  13   1      342.07      356.99     46.02 o
  -2  13   1       61.19       72.51     29.28 o
  -1  13   1       69.41       68.33     27.19 o
   0  13   1       15.25       20.92     24.40 o
   1  13   1       62.23       63.70     15.94 o
   2  13   1       49.14       81.01     19.87 o
   3  13   1      109.17      117.98     18.16 o
   4  13   1       21.03       35.01     17.00 o
   5  13   1      115.91      146.64     21.43 o
   6  13   1        9.10      -16.15     47.06 o
  -4  14   1       45.41       85.76     32.07 o
  -3  14   1       36.32       45.32     29.28 o
  -2  14   1        8.87       27.89     27.19 o
  -1  14   1        0.16       -5.58     23.71 o
   0  14   1      105.37       83.67     32.07 o
   1  14   1       12.62        5.92     14.44 o
   2  14   1      307.26      301.96     25.45 o
   3  14   1       37.71       36.84     19.17 o
   4  14   1        0.05      -16.35     32.07 o
   5  14   1       11.43       11.78     15.91 o
  -2  15   1       11.03       20.92     27.89 o
  -1  15   1       22.63       20.22     29.98 o
   0  15   1       53.33       53.55     16.24 o
   1  15   1        2.88       -8.65     13.81 o
   2  15   1        1.22       -6.56     13.67 o
   3  15   1      331.83      398.31     30.44 o
   4  15   1       38.88       10.43     17.58 o
  -2 -15   2       44.53       45.43     18.66 o
  -1 -15   2        2.41      -15.21     15.21 o
   0 -15   2       31.65       22.45     16.24 o
   1 -15   2       21.13       52.39     17.15 o
  -4 -14   2        3.51       -7.30     12.85 o
  -3 -14   2       68.33       70.10     19.42 o
  -2 -14   2       37.75       37.69     28.94 o
  -1 -14   2       61.76       56.16     17.75 o
   0 -14   2        5.17      -12.88     12.88 o
   1 -14   2        0.03        3.46     14.39 o
   2 -14   2        9.57       17.49     15.72 o
   3 -14   2       44.21       49.09     16.24 o
  -5 -13   2        4.53        8.02     16.76 o
  -4 -13   2       57.85       51.49     14.56 o
  -3 -13   2      143.93      112.22     20.57 o
  -2 -13   2       73.44       70.11     18.25 o
  -1 -13   2      163.98      149.76     20.10 o
   0 -13   2       53.04       49.87     15.75 o
   1 -13   2        0.04        8.75     13.74 o
   2 -13   2        3.86       26.07     14.74 o
   3 -13   2       23.70       40.44     27.19 o
   4 -13   2        0.64       -8.37     22.31 o
  -6 -12   2       13.10        1.81     18.37 o
  -5 -12   2      398.73      470.72     31.45 o
  -4 -12   2        7.36        6.47     12.99 o
  -3 -12   2       74.87       74.44     17.53 o
  -2 -12   2       12.96       36.13     15.21 o
  -1 -12   2       34.10       37.16     15.75 o
   0 -12   2        3.03        6.16     14.24 o
   1 -12   2      107.23      101.38     17.15 o
   2 -12   2        2.64        5.42     13.07 o
   3 -12   2       26.43       34.09     11.16 o
   4 -12   2        1.62       -2.80     11.48 o
   5 -12   2        0.38       -4.78     13.36 o
  -7 -11   2       52.72       22.38     18.76 o
  -6 -11   2        9.92       21.21     25.45 o
  -5 -11   2       10.30        8.37     15.26 o
  -4 -11   2      151.95      169.26     17.34 o
  -3 -11   2        2.32       -7.43     14.55 o
  -2 -11   2      539.62      515.13     28.96 o
  -1 -11   2      156.03      152.25     18.60 o
   0 -11   2        0.19        1.98     15.69 o
   1 -11   2        0.01        1.32      7.71 o
   2 -11   2      424.74      385.42     19.83 o
   3 -11   2        0.04       16.23     10.94 o
   4 -11   2      111.67      116.48     19.52 o
   5 -11   2       32.48       23.73     13.51 o
   6 -11   2        9.37       19.00     14.35 o
  -7 -10   2       18.66      -17.39     17.39 o
  -6 -10   2       37.41       40.94     17.23 o
  -5 -10   2      384.86      364.71     25.96 o
  -4 -10   2      270.84      263.77     18.63 o
  -3 -10   2       29.60       37.75     15.06 o
  -2 -10   2       71.47       69.95     16.75 o
  -1 -10   2      639.82      617.97     30.66 o
   0 -10   2       83.89       93.87      7.37 o
   1 -10   2        7.22        1.29      7.53 o
   2 -10   2       58.98       63.51     11.72 o
   3 -10   2      223.72      220.86     17.11 o
   4 -10   2      177.27      186.90     17.40 o
   5 -10   2       57.48       63.23     20.57 o
   6 -10   2       51.03       36.34     14.69 o
   7 -10   2       13.71       23.32     16.12 o
  -8  -9   2       92.37      113.65     37.65 o
  -7  -9   2       87.68      115.49     30.33 o
  -6  -9   2        2.25       -5.41     15.75 o
  -5  -9   2      130.07      122.27     18.75 o
  -4  -9   2      728.46      715.07     33.14 o
  -3  -9   2     1399.04     1346.90     45.89 o
  -2  -9   2      452.82      441.40     25.41 o
  -1  -9   2       39.13       24.31     12.39 o
   0  -9   2      305.26      302.06      8.93 o
   1  -9   2      370.14      366.97     16.71 o
   2  -9   2       78.32       73.91     11.78 o
   3  -9   2      317.30      346.97     21.27 o
   4  -9   2        8.00       -2.65     10.85 o
   5  -9   2        8.32        8.11     16.39 o
   6  -9   2        4.45       31.72     20.22 o
   7  -9   2       59.03       49.27     17.67 o
  -8  -8   2      143.20      151.99     21.41 o
  -7  -8   2       37.41       49.65     18.66 o
  -6  -8   2      578.12      626.49     31.99 o
  -5  -8   2        9.06       13.80      7.76 o
  -4  -8   2      827.41      919.29     36.68 o
  -3  -8   2      110.65      123.61     16.58 o
  -2  -8   2      894.74      928.75     34.63 o
  -1  -8   2     1277.70     1272.37     41.48 o
   0  -8   2        3.23       -0.06      4.31 o
   1  -8   2      155.33      185.17     18.83 o
   2  -8   2       47.08       39.28     10.39 o
   3  -8   2      188.65      171.48     15.51 o
   4  -8   2      154.74      139.79     16.86 o
   5  -8   2      202.42      216.96     28.59 o
   6  -8   2      109.37       92.64     20.22 o
   7  -8   2       14.33        5.85     13.99 o
   8  -8   2      107.77      111.07     16.12 o
  -9  -7   2        5.91        2.79     37.65 o
  -8  -7   2       45.33       52.48     19.34 o
  -7  -7   2      770.77      829.66     26.61 o
  -6  -7   2        5.75       -4.37      9.31 o
  -5  -7   2      474.13      473.86     17.50 o
  -4  -7   2      100.34       91.98      6.74 o
  -3  -7   2     1730.74     1625.68     47.71 o
  -2  -7   2       35.73       52.71     36.95 o
  -1  -7   2     1539.69     1512.05     44.53 o
   0  -7   2        4.93        2.84      3.97 o
   1  -7   2       50.34       61.15      7.77 o
   2  -7   2       56.87       68.57     10.31 o
   3  -7   2      128.53      134.89     23.36 o
   4  -7   2       65.82       58.72     14.15 o
   5  -7   2       23.55       11.40     13.09 o
   6  -7   2      286.89      274.56     24.75 o
   7  -7   2      114.98      118.14     19.00 o
   8  -7   2      188.15      160.55     16.44 o
  -9  -6   2       35.60       11.73     31.03 o
  -8  -6   2       91.76      114.91     13.58 o
  -7  -6   2        0.73       11.30     10.27 o
  -6  -6   2     1274.23     1237.20     31.88 o
  -5  -6   2       42.42       53.01      9.81 o
  -4  -6   2      197.34      207.01      8.81 o
  -3  -6   2      147.29      139.11      5.98 o
  -2  -6   2      418.43      377.77     19.06 o
  -1  -6   2        0.95        3.35      8.62 o
   0  -6   2      342.26      304.46      8.02 o
   1  -6   2       16.21        7.65      5.17 o
   2  -6   2     1096.10     1004.83     29.65 o
   3  -6   2       41.50       55.60     11.39 o
   4  -6   2      301.63      288.73     19.34 o
   5  -6   2       93.30       80.19     15.41 o
   6  -6   2      203.06      172.89     19.99 o
   7  -6   2       29.79       35.04     12.13 o
   8  -6   2       45.52       35.73     12.29 o
   9  -6   2        0.01      -33.55     57.52 o
  -9  -5   2      212.32      218.59     54.38 o
  -8  -5   2       82.06       99.48     13.52 o
  -7  -5   2      300.41      324.74     17.29 o
  -6  -5   2      115.68      123.21     13.09 o
  -5  -5   2      785.58      781.69     22.96 o
  -4  -5   2       20.18        9.73      6.89 o
  -3  -5   2       13.27        7.14      4.36 o
  -2  -5   2      244.41      256.25      6.86 o
  -1  -5   2        1.29        2.09      2.79 o
   0  -5   2      645.51      693.34     13.10 o
   1  -5   2       18.19       20.27      7.88 o
   2  -5   2      142.30      132.48     11.39 o
   3  -5   2     1314.65     1229.34     36.37 o
   4  -5   2       30.46       21.10     11.48 o
   5  -5   2      152.94      151.84     19.17 o
   6  -5   2      103.69      126.18     19.52 o
   7  -5   2        0.08       -1.02     10.81 o
   8  -5   2      199.09      174.14     16.23 o
   9  -5   2        5.11       -3.59     17.50 o
  -9  -4   2       66.14      103.00     18.89 o
  -8  -4   2        3.53        4.44     10.74 o
  -7  -4   2       26.68       42.53     10.94 o
  -6  -4   2      550.97      523.42     19.96 o
  -5  -4   2      128.58      135.90     11.21 o
  -4  -4   2      163.89      199.77     10.99 o
  -3  -4   2       47.58       45.86      5.22 o
  -2  -4   2     2174.74     2149.72     31.65 o
  -1  -4   2       38.68       32.99      3.57 o
   0  -4   2     3336.17     3335.82     46.53 o
   1  -4   2        4.51       10.75      5.46 o
   2  -4   2      891.49      804.15     24.50 o
   3  -4   2      100.04      105.56     12.12 o
   4  -4   2      333.05      325.77     19.48 o
   5  -4   2       32.65       27.17     13.27 o
   6  -4   2     1476.69     1369.46     43.73 o
   7  -4   2        0.07        3.65     10.42 o
   8  -4   2      116.80      114.07     14.15 o
   9  -4   2        3.27        0.85     16.68 o
  -9  -3   2       48.99       74.83     49.16 o
  -8  -3   2       29.06       25.71     10.74 o
  -7  -3   2      975.25      976.20     40.08 o
  -6  -3   2       23.00       28.52     10.71 o
  -5  -3   2        1.09       15.36      8.56 o
  -4  -3   2       25.18       27.26      7.75 o
  -3  -3   2     4115.10     4418.55     61.95 o
  -2  -3   2      243.58      252.68      7.97 o
  -1  -3   2     1633.87     1670.39     29.18 o
   0  -3   2      104.78      100.72      5.32 o
   1  -3   2      190.91      210.90     10.60 o
   2  -3   2       25.91       25.17     21.96 o
   3  -3   2     1284.84     1323.94     36.45 o
   4  -3   2      392.86      362.21     19.60 o
   5  -3   2      370.03      375.67     16.51 o
   6  -3   2      249.85      231.34     15.30 o
   7  -3   2       18.27       34.63     10.71 o
   8  -3   2        0.69       -6.77      9.95 o
   9  -3   2       48.20       42.53     13.97 o
  -9  -2   2       30.84      177.10     55.08 o
  -8  -2   2        8.56       12.42     12.19 o
  -7  -2   2        9.60        8.74     10.77 o
  -6  -2   2     1198.45     1221.59     31.64 o
  -5  -2   2       21.07       21.28      9.23 o
  -4  -2   2       13.79       32.49      5.92 o
  -3  -2   2        8.75       13.64      4.79 o
  -2  -2   2        3.91        7.54      4.60 o
  -1  -2   2      597.31      663.21     10.22 o
   0  -2   2     8199.67     8473.26     84.85 o
   1  -2   2      302.97      318.77      8.37 o
   2  -2   2     4937.18     4999.26     79.64 o
   3  -2   2      585.74      598.54     16.84 o
   4  -2   2    10969.58    10879.41    171.45 o
   5  -2   2       65.22       74.14     10.18 o
   6  -2   2        1.26       -9.44      9.44 o
   7  -2   2       51.78       44.40     20.92 o
   8  -2   2       19.75       36.24     11.14 o
   9  -2   2       19.50       20.54     26.86 o
  10  -2   2       32.76      158.97     67.63 o
  -9  -1   2      119.31      191.53     86.46 o
  -8  -1   2       10.11       35.29     11.44 o
  -7  -1   2      938.89      938.13     22.98 o
  -6  -1   2        2.89       -0.49      7.15 o
  -5  -1   2     1151.27     1164.37     20.49 o
  -4  -1   2       15.61       11.53      5.58 o
  -3  -1   2      671.19      652.73     13.62 o
  -2  -1   2      119.95       95.84      5.20 o
  -1  -1   2     2115.45     2037.19     32.99 o
   0  -1   2        3.19        3.05      1.52 o
   1  -1   2       81.24      100.67      5.14 o
   2  -1   2        3.67        1.47      6.35 o
   3  -1   2     6149.81     6224.69     85.48 o
   4  -1   2       57.75       62.64      6.67 o
   5  -1   2        7.95        8.22      7.97 o
   6  -1   2        4.46        6.29      9.41 o
   7  -1   2       56.48       38.42     11.15 o
   8  -1   2       11.30        6.26      9.46 o
   9  -1   2       53.20       61.34     12.19 o
  10  -1   2       19.13      154.79     65.54 o
  -9   0   2       64.64      194.53     55.78 o
  -8   0   2        3.99       20.01     28.22 o
  -7   0   2       98.67       93.86      8.96 o
  -6   0   2     2355.12     2205.71     38.25 o
  -5   0   2      139.09      131.33      8.09 o
  -4   0   2      120.45      117.85      5.84 o
  -3   0   2      366.66      331.37      7.53 o
  -2   0   2      650.55      584.83      9.63 o
  -1   0   2        4.48       -3.22      3.22 o
   0   0   2    20457.60    20444.45    258.96 o
   1   0   2      674.10      612.66      8.64 o
   2   0   2     1768.75     1662.29     22.59 o
   3   0   2       11.12       14.64      4.39 o
   4   0   2     1146.74     1224.93     19.00 o
   5   0   2        3.06        6.73      4.81 o
   6   0   2       60.87       52.08      7.45 o
   7   0   2       47.87       52.19      8.68 o
   8   0   2        0.06        9.18      9.71 o
   9   0   2        2.90       -2.60     10.35 o
  10   0   2      108.75      138.23     29.98 o
  -9   1   2      233.36      254.49     19.22 o
  -8   1   2       91.28      104.97     14.35 o
  -7   1   2        5.61       13.18      8.05 o
  -6   1   2       59.77       69.96      8.45 o
  -5   1   2      978.29      976.94     20.50 o
  -4   1   2      638.33      600.33     13.93 o
  -3   1   2      256.63      311.24      8.49 o
  -2   1   2       34.39       20.07      7.72 o
  -1   1   2     2751.42     2663.67     34.61 o
   0   1   2      294.50      279.89      4.17 o
   1   1   2    14005.90    13921.69    131.71 o
   2   1   2        0.25        0.37     10.63 o
   3   1   2     1618.61     1619.08     44.88 o
   4   1   2       33.69       45.65      4.71 o
   5   1   2      728.60      779.50     14.33 o
   6   1   2       22.09       12.40      5.56 o
   7   1   2        1.40        1.93     10.16 o
   8   1   2       16.16       20.58     10.44 o
   9   1   2       26.42       26.73     11.82 o
  10   1   2        0.29       29.57     47.06 o
  -9   2   2        3.71       25.05     18.75 o
  -8   2   2       83.91      107.71     14.75 o
  -7   2   2       57.37       75.98     11.37 o
  -6   2   2      189.84      172.79     15.30 o
  -5   2   2      219.88      212.83      9.74 o
  -4   2   2      406.39      388.46     11.28 o
  -3   2   2      557.71      551.97     12.27 o
  -2   2   2     1071.11      921.12     20.41 o
  -1   2   2      219.65      196.97      6.44 o
   0   2   2       21.69       21.17      2.30 o
   1   2   2       21.17       25.10      2.57 o
   2   2   2     1746.60     1888.15     25.12 o
   3   2   2       62.16       67.26      4.13 o
   4   2   2      463.68      524.97      9.88 o
   5   2   2        3.89        4.37      4.62 o
   6   2   2        2.32        7.86      5.48 o
   7   2   2        1.85       -3.22      6.78 o
   8   2   2       35.75       37.78     10.97 o
   9   2   2       17.98       11.74     10.22 o
  10   2   2      132.92      148.15     15.73 o
  -9   3   2       57.17       81.22     15.16 o
  -8   3   2       28.87       28.02     12.16 o
  -7   3   2       11.01       15.08      7.41 o
  -6   3   2       85.48      103.37      9.26 o
  -5   3   2      565.33      523.42     14.63 o
  -4   3   2      338.57      283.75     10.22 o
  -3   3   2     2220.58     2376.66     45.63 o
  -2   3   2      690.33      621.22     16.37 o
  -1   3   2     3098.55     2940.18     42.19 o
   0   3   2      786.40      768.05     13.77 o
   1   3   2     8710.21     8943.54     93.88 o
   2   3   2       72.04       78.50      4.71 o
   3   3   2     2332.52     2211.66     29.36 o
   4   3   2       15.91        9.67      6.54 o
   5   3   2       82.96       75.92      5.02 o
   6   3   2        0.08        2.72      6.91 o
   7   3   2        0.99       12.61      7.15 o
   8   3   2        0.36       -1.40      9.93 o
   9   3   2       77.73       71.08     12.01 o
  10   3   2       14.05        9.03     16.77 o
  -9   4   2        0.07      -24.77     24.77 o
  -8   4   2        8.12       22.21     18.92 o
  -7   4   2        4.27        0.89      7.12 o
  -6   4   2        0.33       12.93      7.69 o
  -5   4   2       23.53       25.48      7.54 o
  -4   4   2      581.21      531.14     18.76 o
  -3   4   2      714.88      695.61     19.96 o
  -2   4   2       81.03       69.41      8.97 o
  -1   4   2        0.73        9.98      4.56 o
   0   4   2     1027.36     1030.21     25.22 o
   1   4   2     1171.58     1134.12     16.16 o
   2   4   2      395.98      384.98      8.19 o
   3   4   2        1.24        0.61      4.30 o
   4   4   2      450.64      452.80     15.60 o
   5   4   2        0.00        7.35      6.36 o
   6   4   2      312.98      325.03      9.85 o
   7   4   2        1.57       12.29      7.17 o
   8   4   2        8.39       12.68      9.17 o
   9   4   2        0.27        3.60     13.78 o
  10   4   2        2.38       12.19     13.07 o
  -9   5   2       13.87       -4.18     18.13 o
  -8   5   2       16.97        4.52     34.60 o
  -7   5   2        1.33      -18.23     22.54 o
  -6   5   2       65.55       57.18      8.97 o
  -5   5   2        0.72       -9.62      9.62 o
  -4   5   2        8.95       14.94      8.80 o
  -3   5   2     1024.05     1045.48     26.44 o
  -2   5   2     1300.37     1150.21     26.13 o
  -1   5   2     2932.09     2932.00     62.64 o
   0   5   2     1719.25     1740.30     30.69 o
   1   5   2      121.29      104.63      5.15 o
   2   5   2      418.89      489.03     11.51 o
   3   5   2     1582.03     1788.83     25.20 o
   4   5   2       83.72       70.98      6.54 o
   5   5   2      120.40      127.46      8.96 o
   6   5   2        3.43        1.76      7.43 o
   7   5   2       85.65       93.41      9.00 o
   8   5   2      113.03      112.67     12.81 o
   9   5   2      189.24      209.08     16.65 o
  10   5   2        0.74       20.99     16.77 o
  -8   6   2        5.35      -29.63     29.63 o
  -7   6   2       85.09      111.03     49.50 o
  -6   6   2       22.60        3.67      8.45 o
  -5   6   2       35.03       37.83     10.93 o
  -4   6   2      462.58      401.29     17.80 o
  -3   6   2      841.94      801.36     25.36 o
  -2   6   2     1158.38     1184.81     33.92 o
  -1   6   2      152.00      132.78     10.13 o
   0   6   2     5098.65     5094.70     80.41 o
   1   6   2     1980.23     2142.02     56.23 o
   2   6   2     2059.39     2123.91     40.62 o
   3   6   2       57.21       57.19      4.86 o
   4   6   2      591.38      609.63     13.85 o
   5   6   2       39.59       37.74      9.06 o
   6   6   2      199.88      211.66     11.39 o
   7   6   2        6.08       -7.46      7.46 o
   8   6   2      128.65      102.64     17.40 o
   9   6   2        1.92       -8.35     13.21 o
  -8   7   2       38.69       38.66     32.42 o
  -7   7   2        1.51      -11.47     15.34 o
  -6   7   2       47.28       47.86     27.54 o
  -5   7   2        0.08       -4.92     12.35 o
  -4   7   2        9.27       13.89     12.02 o
  -3   7   2      203.71      159.29     14.25 o
  -2   7   2     3644.56     3501.80     79.70 o
  -1   7   2       93.47      111.76     13.60 o
   0   7   2       56.15       60.59      5.62 o
   1   7   2       28.30       41.21      4.76 o
   2   7   2     3751.55     3517.01     56.16 o
   3   7   2      650.19      658.81     16.50 o
   4   7   2       74.33       69.61      6.14 o
   5   7   2        7.07       14.18      8.15 o
   6   7   2      556.07      478.18     17.88 o
   7   7   2      147.65      159.08     12.88 o
   8   7   2      194.71      187.31     19.54 o
   9   7   2       29.42       44.04     48.81 o
  -8   8   2        0.01      -20.70     36.26 o
  -7   8   2       63.92       39.70     16.47 o
  -6   8   2        2.52      -13.16     13.16 o
  -5   8   2       83.86       78.09     14.78 o
  -4   8   2        1.28       -7.41     13.25 o
  -3   8   2      284.57      281.08     29.98 o
  -2   8   2      135.14      140.72     13.36 o
  -1   8   2      853.96      880.07     27.87 o
   0   8   2      315.00      334.07     10.89 o
   1   8   2      247.50      229.28      9.89 o
   2   8   2       37.89       29.28     18.83 o
   3   8   2       16.49       29.95     11.39 o
   4   8   2       64.62       77.36      6.54 o
   5   8   2      130.74      136.97     10.53 o
   6   8   2      485.15      495.68     18.41 o
   7   8   2       62.71       65.87     11.02 o
   8   8   2       14.42       10.43     13.78 o
   9   8   2        4.76       16.04     36.95 o
  -7   9   2        1.95       11.53     14.44 o
  -6   9   2       39.34       48.87     16.39 o
  -5   9   2       24.22       14.38     12.56 o
  -4   9   2      120.39      153.08     17.21 o
  -3   9   2       27.10        6.08     13.94 o
  -2   9   2      766.64      775.24     30.33 o
  -1   9   2      106.74      131.13     11.78 o
   0   9   2      195.93      181.24     10.36 o
   1   9   2        6.35        9.73      6.25 o
   2   9   2      863.67      935.69     57.87 o
   3   9   2      319.18      316.20     21.11 o
   4   9   2      498.12      450.65     21.57 o
   5   9   2      296.45      280.33     12.83 o
   6   9   2      116.53      105.39     10.78 o
   7   9   2      199.68      193.83     37.65 o
   8   9   2       21.65        3.49     34.16 o
   9   9   2       33.41       23.71     39.05 o
  -7  10   2       69.48       69.03     18.70 o
  -6  10   2        0.91      -12.76     12.76 o
  -5  10   2       84.53       77.90     15.41 o
  -4  10   2       72.58       68.99     14.78 o
  -3  10   2        1.17       -3.49     11.19 o
  -2  10   2       51.73       71.02     12.27 o
  -1  10   2      921.54      886.57     29.51 o
   0  10   2        3.62       -1.29      7.77 o
   1  10   2      348.30      348.68     17.78 o
   2  10   2       68.77       71.12     25.80 o
   3  10   2     3036.74     2732.71     74.02 o
   4  10   2      106.46       97.91     14.20 o
   5  10   2       18.45       26.50     14.18 o
   6  10   2      152.59      157.49     19.00 o
   7  10   2      158.42      141.54     36.26 o
   8  10   2        0.26       -9.06     29.98 o
  -6  11   2       81.84      118.76     18.96 o
  -5  11   2       14.12       10.35     13.18 o
  -4  11   2       11.68        8.69     13.27 o
  -3  11   2        0.91        5.49     11.16 o
  -2  11   2       56.76       67.81     12.19 o
  -1  11   2      166.40      196.12     13.89 o
   0  11   2       36.76       36.15      9.13 o
   1  11   2        2.58        8.37     22.31 o
   2  11   2       75.27       50.90     25.10 o
   3  11   2      175.41      158.59     18.04 o
   4  11   2        7.98       16.10     11.56 o
   5  11   2       43.39       10.37     13.28 o
   6  11   2       34.71       13.53     15.08 o
   7  11   2       31.65       18.13     29.28 o
   8  11   2       79.85       60.66     34.86 o
  -5  12   2        3.20       13.83     14.07 o
  -4  12   2       39.75       45.71     19.52 o
  -3  12   2       52.38       58.48     13.62 o
  -2  12   2        7.97       16.95     10.15 o
  -1  12   2     1247.53     1038.93    161.06 o
   0  12   2        2.98        6.28     20.92 o
   1  12   2      339.81      359.08     41.83 o
   2  12   2        8.28        5.84     19.87 o
   3  12   2      160.06      193.23     19.72 o
   4  12   2      202.20      160.30     19.63 o
   5  12   2       51.45       46.14     16.07 o
   6  12   2       87.99       80.80     17.63 o
   7  12   2      105.91       77.39     34.16 o
  -5  13   2        0.03       -5.05     14.18 o
  -4  13   2       11.40       14.96     12.82 o
  -3  13   2       42.74       43.24     15.69 o
  -2  13   2      167.71      172.22     35.56 o
  -1  13   2       30.07       17.43     25.10 o
   0  13   2      154.89      165.25     33.47 o
   1  13   2       14.60       30.68     25.10 o
   2  13   2      205.13      197.82     21.61 o
   3  13   2        0.81        3.45     13.80 o
   4  13   2      747.09      660.99     34.95 o
   5  13   2       32.52       11.48     14.99 o
   6  13   2        0.01      -14.85     15.57 o
  -4  14   2        0.38       11.16     27.89 o
  -3  14   2       68.32       87.85     32.07 o
  -2  14   2        2.51        4.18     25.10 o
  -1  14   2       24.51        2.79     23.71 o
   0  14   2        7.47       -2.09     23.71 o
   1  14   2        1.67       25.10     25.10 o
   2  14   2       13.17       14.53     16.04 o
   3  14   2       55.36       74.85     17.03 o
   4  14   2       44.66       34.55     16.47 o
   5  14   2      207.84      204.87     23.58 o
  -2  15   2       48.98       24.40     27.89 o
  -1  15   2        0.10       23.01     25.80 o
   0  15   2      332.16      296.33     46.02 o
   1  15   2        3.81       -1.95     13.92 o
   2  15   2        4.00       -7.11     13.62 o
   3  15   2        3.17        1.69     34.16 o
   4  15   2      268.76      225.22     28.24 o
   1  16   2      189.89      185.82     23.96 o
  -1 -15   3       53.33       57.23     18.60 o
   0 -15   3       15.54       19.50     21.61 o
  -4 -14   3       63.53       71.85     16.33 o
  -3 -14   3       14.21       -2.65     19.17 o
  -2 -14   3       89.68      120.79     21.13 o
  -1 -14   3      118.99      105.21     19.43 o
   0 -14   3       67.88       55.41     17.46 o
   1 -14   3      183.26      190.35     22.73 o
   2 -14   3      297.66      294.52     26.46 o
   3 -14   3        0.00       21.27     17.02 o
  -5 -13   3       12.92       10.31     17.50 o
  -4 -13   3       49.43       39.41     17.01 o
  -3 -13   3      191.93      200.83     23.28 o
  -2 -13   3       12.47        8.18     27.89 o
  -1 -13   3        5.26        0.83     15.41 o
   0 -13   3       14.92        7.76     14.77 o
   1 -13   3       33.64       31.77     22.66 o
   2 -13   3       10.10       11.99     14.56 o
   3 -13   3       10.38       29.01     15.08 o
   4 -13   3        0.30       -6.93     12.55 o
  -6 -12   3        5.46      -17.67     17.67 o
  -5 -12   3        5.86       -0.89     14.54 o
  -4 -12   3      109.90      112.75     16.47 o
  -3 -12   3       36.22        4.02     15.57 o
  -2 -12   3      138.52      143.41     19.93 o
  -1 -12   3       11.17       11.16     14.30 o
   0 -12   3      138.99      122.68     25.80 o
   1 -12   3       96.41       89.61     17.24 o
   2 -12   3      113.25      122.91     18.60 o
   3 -12   3        3.95       12.63     14.32 o
   4 -12   3       47.02       43.81     12.46 o
   5 -12   3        7.88        8.37     13.10 o
  -7 -11   3       17.66        5.26     19.06 o
  -6 -11   3       31.20       38.00     18.24 o
  -5 -11   3       22.74       -1.72     15.75 o
  -4 -11   3       41.09       39.97     13.89 o
  -3 -11   3      157.22      153.26     19.93 o
  -2 -11   3       68.92       89.92     16.92 o
  -1 -11   3       35.16       41.17     14.57 o
   0 -11   3       28.49       21.70     13.20 o
   1 -11   3      120.09      110.87     17.39 o
   2 -11   3        5.49       -5.31      7.44 o
   3 -11   3      157.15      167.31     13.06 o
   4 -11   3       13.50       12.93     11.09 o
   5 -11   3      154.97      150.82     20.57 o
   6 -11   3        4.20        7.58     25.10 o
  -7 -10   3        0.41      -17.59     17.59 o
  -6 -10   3       28.22       25.89     17.56 o
  -5 -10   3       14.54       23.68     16.96 o
  -4 -10   3      131.78      146.14     31.03 o
  -3 -10   3      287.33      240.14     22.23 o
  -2 -10   3       82.02       81.97     16.47 o
  -1 -10   3      670.45      708.48     33.35 o
   0 -10   3      119.52      101.06     10.20 o
   1 -10   3      180.66      178.26     11.30 o
   2 -10   3       37.06       39.59      8.87 o
   3 -10   3      163.15      155.10     15.07 o
   4 -10   3      100.53      115.00     15.34 o
   5 -10   3       39.72       26.74     14.64 o
   6 -10   3       36.07       52.29     25.45 o
   7 -10   3        5.66      -13.36     13.62 o
  -8  -9   3        2.17        7.02     19.34 o
  -7  -9   3       19.44       37.42     19.60 o
  -6  -9   3       78.65       79.25     19.43 o
  -5  -9   3       45.91       34.59     16.51 o
  -4  -9   3      192.98      190.60     20.69 o
  -3  -9   3       73.63       70.86     16.02 o
  -2  -9   3     1086.28     1112.48     40.90 o
  -1  -9   3       83.57       96.28     15.97 o
   0  -9   3      171.71      185.01      8.15 o
   1  -9   3      393.86      388.57     15.13 o
   2  -9   3       11.50       -1.48      7.92 o
   3  -9   3      675.90      642.94     28.59 o
   4  -9   3       13.46       14.98     11.39 o
   5  -9   3        2.02        8.37     13.94 o
   6  -9   3        0.03        6.64     20.22 o
   7  -9   3      104.69      120.73     19.10 o
  -8  -8   3       64.24       61.19     27.89 o
  -7  -8   3       23.00        2.19     16.18 o
  -6  -8   3       71.38       65.69     17.92 o
  -5  -8   3     1190.17     1163.78     28.92 o
  -4  -8   3      319.65      363.68     13.54 o
  -3  -8   3      198.46      240.69     20.05 o
  -2  -8   3       19.08       31.87     13.50 o
  -1  -8   3     1653.75     1661.99     50.13 o
   0  -8   3        1.64        9.48      4.89 o
   1  -8   3      490.46      465.55     16.18 o
   2  -8   3       22.88       14.47      8.13 o
   3  -8   3        1.92       -9.75     10.23 o
   4  -8   3      314.28      304.93     21.61 o
   5  -8   3       95.28       97.28     16.24 o
   6  -8   3       49.11       62.17     15.31 o
   7  -8   3        4.93       19.84     14.78 o
   8  -8   3      249.45      275.49     20.51 o
  -8  -7   3        8.08       19.28     18.04 o
  -7  -7   3        2.45        8.81     10.84 o
  -6  -7   3       94.11      109.21     11.54 o
  -5  -7   3       32.74       42.80      9.70 o
  -4  -7   3     1079.79     1094.43     22.54 o
  -3  -7   3      254.41      260.11      7.76 o
  -2  -7   3      206.05      220.17     17.37 o
  -1  -7   3       96.25      105.11      6.70 o
   0  -7   3      348.97      370.02     14.06 o
   1  -7   3       57.25       58.24      7.95 o
   2  -7   3       42.08       50.07     10.47 o
   3  -7   3        4.48        8.93     10.66 o
   4  -7   3      549.54      539.44     27.54 o
   5  -7   3        3.81      -11.48     11.48 o
   6  -7   3       41.39       36.01     14.15 o
   7  -7   3      125.77      127.59     19.08 o
   8  -7   3        1.16       -7.85     12.89 o
  -9  -6   3      123.01      207.08     50.90 o
  -8  -6   3       91.57      126.86     14.58 o
  -7  -6   3      336.60      329.49     17.86 o
  -6  -6   3       12.96       17.70      9.61 o
  -5  -6   3      191.73      208.72     13.34 o
  -4  -6   3     1031.86     1060.90     25.78 o
  -3  -6   3      472.72      476.09     11.56 o
  -2  -6   3      177.48      183.28      6.27 o
  -1  -6   3       79.84      106.86      4.95 o
   0  -6   3       55.82       59.67      4.57 o
   1  -6   3        0.80        3.69      5.87 o
   2  -6   3       39.40       32.56      8.87 o
   3  -6   3       85.33       81.63     11.72 o
   4  -6   3      147.00      159.40     15.72 o
   5  -6   3      301.36      265.37     21.15 o
   6  -6   3        0.30       -6.98     14.99 o
   7  -6   3        4.00      -11.41     11.41 o
   8  -6   3        4.46       -1.04     12.26 o
   9  -6   3        1.25      -34.01     37.30 o
  -9  -5   3        0.00       10.36     44.27 o
  -8  -5   3       29.73       43.86     12.97 o
  -7  -5   3      381.57      349.04     20.48 o
  -6  -5   3       12.30       19.63     10.80 o
  -5  -5   3       54.09       59.64     10.72 o
  -4  -5   3      252.00      253.95     12.60 o
  -3  -5   3     1889.19     1868.99     32.70 o
  -2  -5   3        0.08        1.86      4.93 o
  -1  -5   3      492.05      466.69     10.17 o
   0  -5   3      816.28      799.92     15.78 o
   1  -5   3       64.26       54.30      9.64 o
   2  -5   3      842.48      787.88     25.41 o
   3  -5   3      107.42       99.20     12.02 o
   4  -5   3      367.70      381.27     20.76 o
   5  -5   3      159.62      142.39     17.21 o
   6  -5   3        0.03       24.67     15.07 o
   7  -5   3        5.79       -4.43     10.40 o
   8  -5   3      174.31      138.89     19.43 o
   9  -5   3       27.55       36.90     13.85 o
  -9  -4   3        5.46      168.03     52.99 o
  -8  -4   3        0.48        9.21     11.16 o
  -7  -4   3        0.67        6.19     14.11 o
  -6  -4   3      218.21      256.95     15.68 o
  -5  -4   3      631.50      623.49     20.57 o
  -4  -4   3       67.89       71.70     10.56 o
  -3  -4   3     1392.49     1647.16     27.22 o
  -2  -4   3       92.11       78.24      5.22 o
  -1  -4   3      737.14      895.67     17.04 o
   0  -4   3     1072.78     1207.22     20.08 o
   1  -4   3       40.88       36.26      5.08 o
   2  -4   3       83.09       48.23      9.67 o
   3  -4   3       35.81       59.36     12.55 o
   4  -4   3        0.63       -0.23     12.90 o
   5  -4   3      310.51      322.24     21.67 o
   6  -4   3      255.76      279.13     17.54 o
   7  -4   3       94.49       93.38     13.05 o
   8  -4   3       73.92       77.56     13.81 o
   9  -4   3       45.87       56.50     13.04 o
  -9  -3   3       97.17      137.04     78.44 o
  -8  -3   3       41.19       73.28     23.15 o
  -7  -3   3        9.40       14.55     11.48 o
  -6  -3   3       39.55       37.44     21.97 o
  -5  -3   3      313.20      290.72     14.91 o
  -4  -3   3       29.06       28.45      9.28 o
  -3  -3   3      170.14      195.05      8.44 o
  -2  -3   3      479.06      585.60     12.35 o
  -1  -3   3      947.38      988.71     16.74 o
   0  -3   3      288.33      364.17     11.31 o
   1  -3   3      259.31      258.88      8.26 o
   2  -3   3      583.53      449.47     13.46 o
   3  -3   3       29.56       85.06     25.10 o
   4  -3   3      169.78      146.97     14.83 o
   5  -3   3       28.37       33.82     13.51 o
   6  -3   3      571.22      549.86     21.36 o
   7  -3   3       12.98       16.66     11.49 o
   8  -3   3       33.99       66.54     12.79 o
   9  -3   3       16.37       17.90     13.92 o
  -9  -2   3      142.12      201.50    116.44 o
  -8  -2   3      192.63      193.08     22.69 o
  -7  -2   3       28.67       24.65     10.36 o
  -6  -2   3        0.02        6.03     10.68 o
  -5  -2   3     2776.77     2844.19     45.70 o
  -4  -2   3      188.16      189.88      9.24 o
  -3  -2   3       52.29       73.67      6.11 o
  -2  -2   3     1431.99     1423.53     27.31 o
  -1  -2   3     4023.10     3894.81     49.49 o
   0  -2   3      114.15      134.94      4.82 o
   1  -2   3     5366.57     5393.92     79.01 o
   2  -2   3       79.71       71.85      6.63 o
   3  -2   3      342.05      393.04     17.90 o
   4  -2   3      405.51      388.28     19.60 o
   5  -2   3     1210.00     1188.20     29.73 o
   6  -2   3       23.82       12.26     10.23 o
   7  -2   3       61.76       55.74     12.15 o
   8  -2   3       15.17       25.68     13.78 o
   9  -2   3       36.20       51.28     14.87 o
  10  -2   3       30.36       61.16     34.51 o
  -9  -1   3       27.51       46.00     54.06 o
  -8  -1   3      305.70      337.38     40.57 o
  -7  -1   3      397.69      402.00     19.16 o
  -6  -1   3      500.17      470.37     23.15 o
  -5  -1   3       62.52       60.97      7.54 o
  -4  -1   3     2992.43     2924.37     76.13 o
  -3  -1   3     1461.11     1440.90     24.31 o
  -2  -1   3     2178.49     2250.40     33.84 o
  -1  -1   3      645.23      668.20     10.59 o
   0  -1   3      698.57      790.03     11.42 o
   1  -1   3      339.81      343.44      8.12 o
   2  -1   3       16.45       11.50      4.93 o
   3  -1   3       76.24       87.09      6.99 o
   4  -1   3      468.56      493.05     13.38 o
   5  -1   3        4.65       10.74      6.38 o
   6  -1   3      403.68      393.47     17.44 o
   7  -1   3       76.38       80.60     12.56 o
   8  -1   3       69.77       61.85     11.57 o
   9  -1   3       33.33       49.04     12.51 o
  10  -1   3       56.15      201.50     59.27 o
  -9   0   3      108.00      135.56     31.79 o
  -8   0   3        1.68       12.54     17.91 o
  -7   0   3      134.89      132.13     38.54 o
  -6   0   3      415.28      412.43     19.20 o
  -5   0   3      290.95      262.77     10.66 o
  -4   0   3       32.25       28.76      7.15 o
  -3   0   3     1247.65     1176.06     20.50 o
  -2   0   3      495.53      498.20     12.28 o
  -1   0   3      367.01      370.69     14.72 o
   0   0   3     1095.56     1027.47     16.42 o
   1   0   3      731.43      684.12     10.49 o
   2   0   3      312.46      291.46      8.09 o
   3   0   3       10.53       11.38      3.08 o
   4   0   3       34.02       39.28      5.13 o
   5   0   3      104.55      100.99      7.37 o
   6   0   3       55.84       67.62     11.17 o
   7   0   3      105.72       97.09     12.47 o
   8   0   3        0.01       -9.59      9.59 o
   9   0   3        3.44       -2.14     14.94 o
  10   0   3       15.19        8.53     12.25 o
  -9   1   3       74.87       90.22     27.35 o
  -8   1   3      471.50      456.13     23.14 o
  -7   1   3       32.09       39.51      8.65 o
  -6   1   3      126.06       98.79      8.39 o
  -5   1   3      469.32      435.50     12.72 o
  -4   1   3     1945.45     1757.54     29.37 o
  -3   1   3       36.82       32.37      8.12 o
  -2   1   3       99.74       70.32      7.36 o
  -1   1   3      100.41      103.18      4.02 o
   0   1   3    17247.23    17616.15    165.04 o
   1   1   3       24.95       27.70      3.11 o
   2   1   3     2472.98     2581.34     31.03 o
   3   1   3        1.37        3.50      5.69 o
   4   1   3      905.14     1031.37     24.74 o
   5   1   3       18.10       23.27      9.14 o
   6   1   3       53.57       63.70      7.44 o
   7   1   3        4.96        6.65      9.52 o
   8   1   3      190.06      166.86     14.19 o
   9   1   3        0.25       -3.03     10.78 o
  10   1   3       84.81       74.56     14.47 o
  -9   2   3       11.12       21.33     14.56 o
  -8   2   3      172.06      168.56     16.26 o
  -7   2   3      191.63      188.08     15.59 o
  -6   2   3      211.83      206.05     10.03 o
  -5   2   3       50.96       37.58      7.37 o
  -4   2   3      193.77      196.35      8.35 o
  -3   2   3      541.52      480.43     16.22 o
  -2   2   3     1136.63     1087.34     49.16 o
  -1   2   3       17.62       18.08      3.49 o
   0   2   3     1157.45     1051.95     14.00 o
   1   2   3     7841.63     7891.47     73.91 o
   2   2   3        0.39        1.56      2.83 o
   3   2   3       41.43       51.22      6.94 o
   4   2   3        2.09        9.37      6.88 o
   5   2   3      459.85      448.34     18.24 o
   6   2   3        4.39       11.11     10.20 o
   7   2   3       40.08       37.92     10.69 o
   8   2   3        9.40       19.49     10.07 o
   9   2   3        0.76       -4.89     12.98 o
  10   2   3        0.50       13.83     11.01 o
  -9   3   3       11.32      -11.25     11.25 o
  -8   3   3       74.83       82.23     14.38 o
  -7   3   3       25.76       32.56     11.27 o
  -6   3   3        0.47       -8.28      9.26 o
  -5   3   3      188.44      175.06      8.66 o
  -4   3   3        7.42       10.11      4.97 o
  -3   3   3       47.28       57.96      8.60 o
  -2   3   3     2331.35     2209.35     41.44 o
  -1   3   3      352.67      327.13      7.72 o
   0   3   3     1184.67     1148.57     14.26 o
   1   3   3       33.08       28.89      3.13 o
   2   3   3       12.80        2.71      3.63 o
   3   3   3       48.78       54.76      3.61 o
   4   3   3     2106.91     2178.31     42.93 o
   5   3   3        4.29       11.51      7.81 o
   6   3   3       13.36       16.79      9.78 o
   7   3   3        0.41        4.78     13.95 o
   8   3   3       93.44       85.03     13.30 o
   9   3   3        0.47       -4.33     10.71 o
  10   3   3        2.90        7.34     10.94 o
  -9   4   3       49.53       22.25     55.56 o
  -8   4   3        7.66        5.85     27.71 o
  -7   4   3       43.11       29.10     27.00 o
  -6   4   3       41.82       35.01     12.88 o
  -5   4   3      373.77      344.36     12.07 o
  -4   4   3      116.44      101.31     12.05 o
  -3   4   3      927.31      932.94     24.22 o
  -2   4   3       91.44       79.76      7.81 o
  -1   4   3      749.36      693.10     17.55 o
   0   4   3      113.69       99.95      4.99 o
   1   4   3    17830.92    18450.40    191.51 o
   2   4   3      867.14      813.53     15.18 o
   3   4   3      132.60      134.41      4.92 o
   4   4   3       22.60       14.86      5.08 o
   5   4   3      957.08     1032.11     33.31 o
   6   4   3        0.27        1.79      7.95 o
   7   4   3      248.28      269.74     16.40 o
   8   4   3        7.66        9.58     10.22 o
   9   4   3      321.61      309.74     19.25 o
  10   4   3       20.71       26.30     11.32 o
  -9   5   3       29.84       64.45     19.52 o
  -8   5   3       16.79       42.40     13.50 o
  -7   5   3        1.72        2.00     33.50 o
  -6   5   3        3.61       -7.55     10.97 o
  -5   5   3      258.52      248.47     11.58 o
  -4   5   3        0.02        0.19      8.86 o
  -3   5   3        0.02       -4.11      7.41 o
  -2   5   3      951.17      872.40     27.24 o
  -1   5   3      246.65      235.99     10.43 o
   0   5   3       32.58       35.59      4.35 o
   1   5   3      419.19      422.01     11.36 o
   2   5   3     4737.88     4772.94    139.08 o
   3   5   3      336.00      345.55     16.52 o
   4   5   3      278.70      280.49      9.60 o
   5   5   3        1.42        1.07      6.84 o
   6   5   3      383.91      455.17     13.97 o
   7   5   3       52.99       62.29     11.27 o
   8   5   3       63.44       63.16     11.94 o
   9   5   3        5.61       22.56     11.28 o
  10   5   3       77.06       95.31     15.07 o
  -8   6   3       19.62       -2.48     33.12 o
  -7   6   3       21.75       18.81     21.37 o
  -6   6   3       72.54       58.27     10.97 o
  -5   6   3        1.10      -10.10     10.10 o
  -4   6   3      511.92      457.31     19.29 o
  -3   6   3       86.15       86.63     10.21 o
  -2   6   3        5.10       -2.93      8.02 o
  -1   6   3      442.03      379.92     13.77 o
   0   6   3      934.53      891.46     27.21 o
   1   6   3     2803.21     3104.97     51.63 o
   2   6   3      140.84      135.89      7.02 o
   3   6   3       12.74       17.34      4.12 o
   4   6   3      104.68      103.95      7.27 o
   5   6   3       20.85       22.05      7.13 o
   6   6   3        1.40       -0.88      7.93 o
   7   6   3       23.27       31.62     10.34 o
   8   6   3       53.26       50.64     11.81 o
   9   6   3        0.00        5.00     10.76 o
  10   6   3       77.38       76.97     19.69 o
  -8   7   3       50.11       25.64     36.26 o
  -7   7   3        5.26       -9.16     15.06 o
  -6   7   3        0.05        4.14     10.61 o
  -5   7   3      203.43      196.77     15.19 o
  -4   7   3       90.14       94.74     12.48 o
  -3   7   3       10.61       10.08      9.15 o
  -2   7   3     1004.87     1088.40     33.92 o
  -1   7   3     1716.34     1626.65     41.79 o
   0   7   3      123.43      115.67      9.84 o
   1   7   3       47.35       46.72      5.60 o
   2   7   3     6029.82     6348.47     99.04 o
   3   7   3        9.78       10.77      6.98 o
   4   7   3        4.17       11.85      6.46 o
   5   7   3       67.98       87.95      9.57 o
   6   7   3      325.40      307.51     18.74 o
   7   7   3        0.76       -1.86     11.85 o
   8   7   3      427.63      410.07     35.21 o
   9   7   3        7.34       10.40     25.10 o
  -8   8   3       67.28      105.52     45.32 o
  -7   8   3        0.27       -7.46     14.78 o
  -6   8   3        0.04        8.37     14.40 o
  -5   8   3       23.33       10.04     13.94 o
  -4   8   3      104.72      115.74     15.72 o
  -3   8   3       44.90       48.97     13.28 o
  -2   8   3      102.96       99.88     13.27 o
  -1   8   3      193.30      198.23     16.39 o
   0   8   3      255.84      243.29     13.44 o
   1   8   3        1.12       -1.79      4.95 o
   2   8   3       20.86       19.79      5.03 o
   3   8   3       57.90       67.60      6.19 o
   4   8   3        1.99        6.83      7.95 o
   5   8   3       99.84       83.90     11.72 o
   6   8   3      178.69      198.29     12.87 o
   7   8   3      674.59      675.27     29.22 o
   8   8   3       99.77       96.51     19.52 o
   9   8   3      115.52      118.53     42.53 o
  -7   9   3       28.68       35.14     15.60 o
  -6   9   3       11.64       21.70     15.72 o
  -5   9   3      342.46      335.03     24.37 o
  -4   9   3       11.51       23.15     12.76 o
  -3   9   3      723.94      697.88     29.76 o
  -2   9   3      715.60      738.59     28.49 o
  -1   9   3        0.08       17.62      9.29 o
   0   9   3        0.14       -4.22      8.17 o
   1   9   3        4.67       -5.85      5.85 o
   2   9   3      208.41      225.40      8.11 o
   3   9   3       48.38       65.39      9.82 o
   4   9   3        0.59       -1.17      5.12 o
   5   9   3      387.74      387.35     14.89 o
   6   9   3        0.54       -7.73      7.73 o
   7   9   3       42.34       40.44     30.68 o
   8   9   3      109.26      120.62     37.65 o
   9   9   3        0.48      -10.46     36.95 o
  -7  10   3        3.35       -6.79     15.84 o
  -6  10   3       15.92        5.18     19.87 o
  -5  10   3        0.00       -0.42     12.76 o
  -4  10   3      510.36      516.19     38.70 o
  -3  10   3      111.83      144.79     15.72 o
  -2  10   3       72.70       97.30     13.81 o
  -1  10   3      170.98      167.72     14.61 o
   0  10   3       41.37       41.48      9.52 o
   1  10   3      431.85      468.13     13.55 o
   2  10   3      301.25      333.28     39.74 o
   3  10   3     1473.04     1411.00     51.94 o
   4  10   3      300.11      246.73     18.55 o
   5  10   3      243.31      264.81     20.69 o
   6  10   3        5.39        7.28     13.18 o
   7  10   3      133.23      144.33     36.26 o
   8  10   3       16.08      -16.04     29.28 o
  -6  11   3        0.37        1.99     16.04 o
  -5  11   3        6.25        4.44     13.40 o
  -4  11   3       41.41       16.39     13.27 o
  -3  11   3       10.34       10.91     11.02 o
  -2  11   3       37.20       32.91     24.05 o
  -1  11   3      602.75      615.26     31.03 o
   0  11   3        1.76       10.85      8.94 o
   1  11   3      493.65      460.70     31.03 o
   2  11   3        7.80      -19.52     19.52 o
   3  11   3       25.97       36.14     12.41 o
   4  11   3      117.02       99.94     13.92 o
   5  11   3        1.67       13.73     13.40 o
   6  11   3        9.29       -4.39     14.98 o
   7  11   3        1.67       -8.37     27.19 o
   8  11   3       80.38       45.32     39.05 o
  -5  12   3       27.77       24.94     14.70 o
  -4  12   3      219.99      231.46     20.88 o
  -3  12   3        0.95        8.74     12.24 o
  -2  12   3        2.97        7.34     10.39 o
  -1  12   3      299.43      281.67     19.87 o
   0  12   3      147.79      139.68     12.07 o
   1  12   3       12.12       21.61     23.71 o
   2  12   3        3.88      -20.22     20.22 o
   3  12   3        4.08        0.38     28.59 o
   4  12   3        4.60       11.76     13.09 o
   5  12   3        1.44       18.67     14.04 o
   6  12   3        5.71       11.36     25.10 o
   7  12   3       65.55       78.79     39.05 o
  -4  13   3        1.80       24.21     14.44 o
  -3  13   3      487.18      418.32     42.53 o
  -2  13   3        0.55        2.96      9.73 o
  -1  13   3       10.48       47.41     26.50 o
   0  13   3        0.82       10.46     23.71 o
   1  13   3       79.62       49.50     26.50 o
   2  13   3        1.77       15.34     25.80 o
   3  13   3      201.88      155.22     19.53 o
   4  13   3      150.34      160.44     19.84 o
   5  13   3        0.02       -7.15     14.18 o
   6  13   3        3.21      -20.57     20.57 o
  -3  14   3       23.21       56.48     31.38 o
  -2  14   3       29.55       -4.88     24.40 o
  -1  14   3        4.33        6.97     23.71 o
   0  14   3      293.72      290.05     41.83 o
   1  14   3        0.30        0.70     24.40 o
   2  14   3       81.54       80.48     16.14 o
   3  14   3       35.10       50.55     18.83 o
   4  14   3      260.13      212.17     22.68 o
   5  14   3       11.23       20.92     15.06 o
   6  14   3      134.98      134.57     37.65 o
  -2  15   3        1.31        8.37     26.50 o
  -1  15   3      127.44      160.36     36.26 o
   0  15   3        4.15        9.06     25.80 o
   1  15   3      124.18      138.05     37.65 o
   2  15   3        8.52        0.14     14.99 o
   3  15   3       20.64       16.72     16.24 o
   4  15   3       25.16        6.72     15.70 o
   1  16   3       12.01       32.21     16.24 o
  -3 -14   4       14.22      -12.48     18.16 o
  -2 -14   4        4.00      -16.07     16.07 o
  -1 -14   4       81.14       98.41     19.47 o
   0 -14   4        5.36        6.58     16.96 o
   1 -14   4       13.20        7.23     15.72 o
   2 -14   4       12.94       -6.28     15.69 o
  -4 -13   4        2.73      -12.82     12.82 o
  -3 -13   4       34.22       21.52     19.17 o
  -2 -13   4      147.17      190.88     22.92 o
  -1 -13   4       32.13       27.21     24.05 o
   0 -13   4        0.05        7.47     16.39 o
   1 -13   4        6.86        8.12     18.83 o
   2 -13   4      116.78      126.23     20.10 o
   3 -13   4       16.97        6.50     13.72 o
   4 -13   4        0.13        5.32     23.71 o
  -5 -12   4        4.26        4.70     17.17 o
  -4 -12   4       77.31       58.85     15.37 o
  -3 -12   4        0.09      -15.86     15.86 o
  -2 -12   4        0.06        5.73     15.52 o
  -1 -12   4        3.80      -11.24     13.50 o
   0 -12   4       10.65       -6.20     13.53 o
   1 -12   4       59.77       57.39     16.47 o
   2 -12   4       51.11       37.67     14.89 o
   3 -12   4        3.47      -12.91     13.40 o
   4 -12   4        0.00       15.75     14.96 o
   5 -12   4       11.06        4.12     10.34 o
  -6 -11   4       12.45       20.87     18.37 o
  -5 -11   4        0.37      -14.62     16.47 o
  -4 -11   4       10.61      -13.08     29.98 o
  -3 -11   4        1.58       -0.38     14.54 o
  -2 -11   4      340.87      343.88     25.30 o
  -1 -11   4      398.10      363.12     25.71 o
   0 -11   4        3.21       -2.79     13.07 o
   1 -11   4      102.85      103.75     16.75 o
   2 -11   4      242.89      225.29     21.67 o
   3 -11   4      168.63      149.52     12.86 o
   4 -11   4       26.58       34.82     10.44 o
   5 -11   4       32.51       26.50     10.94 o
   6 -11   4        2.11       16.18     11.76 o
  -7 -10   4       37.45       51.07     37.30 o
  -6 -10   4       12.08      -12.70     16.96 o
  -5 -10   4        0.91        3.42     15.26 o
  -4 -10   4      243.08      220.73     22.66 o
  -3 -10   4       98.61      111.78     19.52 o
  -2 -10   4       34.22       46.47     15.26 o
  -1 -10   4      249.21      256.71     27.19 o
   0 -10   4      459.12      337.34     87.15 o
   1 -10   4       41.30       44.04     11.04 o
   2 -10   4       75.02       74.24     10.09 o
   3 -10   4      611.23      632.54     22.59 o
   4 -10   4        5.25        8.37      9.08 o
   5 -10   4       81.04       71.53     12.52 o
   6 -10   4        7.11       24.83     14.15 o
   7 -10   4       25.28       31.45     19.87 o
  -7  -9   4       47.41       52.33     20.74 o
  -6  -9   4       23.42       40.10     18.16 o
  -5  -9   4      149.43      140.85     19.87 o
  -4  -9   4       72.99       76.58     25.45 o
  -3  -9   4     1555.81     1403.55     48.25 o
  -2  -9   4      136.27      175.34     19.43 o
  -1  -9   4        0.00       11.83     13.70 o
   0  -9   4       85.75       91.97     11.16 o
   1  -9   4      430.75      438.53     22.52 o
   2  -9   4      185.37      178.78     12.72 o
   3  -9   4      210.70      209.62     13.64 o
   4  -9   4        4.56        5.23      8.56 o
   5  -9   4        5.91       10.77     12.35 o
   6  -9   4        1.11       -9.81     12.02 o
   7  -9   4       55.46       82.13     18.18 o
  -8  -8   4       79.31      128.43     26.84 o
  -7  -8   4        2.41       -8.76     17.75 o
  -6  -8   4       30.80       48.57     18.25 o
  -5  -8   4       13.25       12.96     14.98 o
  -4  -8   4      453.46      452.53     21.69 o
  -3  -8   4       53.62       47.86      6.95 o
  -2  -8   4      575.25      565.16     36.08 o
  -1  -8   4      914.65      925.56     37.73 o
   0  -8   4       76.18       78.40      6.49 o
   1  -8   4       13.41        5.88      7.54 o
   2  -8   4      154.42      143.65     11.26 o
   3  -8   4      181.66      186.32     12.97 o
   4  -8   4        4.75      -11.19     11.19 o
   5  -8   4        0.06       -0.96     13.18 o
   6  -8   4       93.85      127.73     18.68 o
   7  -8   4        0.28       -1.72     14.56 o
   8  -8   4        6.27       -4.50     13.07 o
  -8  -7   4       12.79       19.78     18.70 o
  -7  -7   4      656.67      678.56     36.35 o
  -6  -7   4       35.47       32.51     10.37 o
  -5  -7   4      241.66      175.47     25.80 o
  -4  -7   4        4.13        2.56      5.81 o
  -3  -7   4      588.97      590.33     13.56 o
  -2  -7   4      636.00      630.81     16.75 o
  -1  -7   4       39.07       43.26      6.63 o
   0  -7   4      506.95      561.89     15.70 o
   1  -7   4      204.83      244.69     11.84 o
   2  -7   4        6.32        2.89      7.86 o
   3  -7   4      107.06       87.28     10.33 o
   4  -7   4      531.04      575.92     27.21 o
   5  -7   4      158.22      151.05     17.28 o
   6  -7   4       22.66       25.27     14.32 o
   7  -7   4       40.36       49.48     16.36 o
   8  -7   4       46.27       30.75     13.69 o
  -8  -6   4       86.52      104.66     14.66 o
  -7  -6   4       17.38       31.11     11.76 o
  -6  -6   4      438.89      413.44     20.88 o
  -5  -6   4      320.38      337.89     18.44 o
  -4  -6   4      194.92      211.03     12.27 o
  -3  -6   4      109.47      118.62      7.11 o
  -2  -6   4      151.21      176.53      7.17 o
  -1  -6   4      458.35      470.99     14.15 o
   0  -6   4      281.07      285.68      9.12 o
   1  -6   4      206.00      217.74     11.10 o
   2  -6   4        0.19        1.56      7.00 o
   3  -6   4       21.35       13.57      8.62 o
   4  -6   4      308.87      286.56     20.36 o
   5  -6   4        0.05       -3.80     18.83 o
   6  -6   4       16.82       15.06     24.75 o
   7  -6   4        0.17      -12.34     12.34 o
   8  -6   4        2.10        8.29     14.32 o
   9  -6   4        7.71        1.82     12.87 o
  -9  -5   4       14.88       59.01     87.85 o
  -8  -5   4       44.64       44.76     12.69 o
  -7  -5   4      207.16      213.99     29.07 o
  -6  -5   4       11.26        7.31      8.73 o
  -5  -5   4        3.99       12.57     11.50 o
  -4  -5   4       96.71       92.94     10.33 o
  -3  -5   4     1350.64     1320.60     29.20 o
  -2  -5   4       19.30       23.18      4.85 o
  -1  -5   4     1340.07     1691.99     42.81 o
   0  -5   4      888.48      877.63     16.85 o
   1  -5   4      269.34      274.93     11.36 o
   2  -5   4       10.99       20.24      6.99 o
   3  -5   4        3.43       17.62      7.93 o
   4  -5   4      470.51      431.40     30.33 o
   5  -5   4        5.94       32.17     14.07 o
   6  -5   4       22.52       11.16     24.75 o
   7  -5   4       44.24       49.26     13.38 o
   8  -5   4       52.66       66.27     13.80 o
   9  -5   4        5.88      -13.73     13.73 o
  -9  -4   4        5.19       10.46     18.83 o
  -8  -4   4        0.76        6.74     31.83 o
  -7  -4   4      189.59      202.29     15.68 o
  -6  -4   4      413.18      442.07     42.18 o
  -5  -4   4        0.09        7.30      9.80 o
  -4  -4   4      642.64      657.51     20.23 o
  -3  -4   4        1.08       -5.55      6.67 o
  -2  -4   4      118.29      146.60      6.58 o
  -1  -4   4       13.68       26.02      4.08 o
   0  -4   4     1948.95     1868.29     35.18 o
   1  -4   4      351.30      355.99     12.23 o
   2  -4   4      240.48      267.53     11.59 o
   3  -4   4        3.31       18.90      7.11 o
   4  -4   4       70.83       52.59     13.94 o
   5  -4   4      383.16      372.97     23.60 o
   6  -4   4       12.77       27.46     14.24 o
   7  -4   4       10.07        6.75     10.86 o
   8  -4   4       32.85       29.96     12.16 o
   9  -4   4       74.00       62.76     15.01 o
  -9  -3   4        0.00       59.16     73.76 o
  -8  -3   4        5.64       10.06     33.10 o
  -7  -3   4      628.06      616.15     37.19 o
  -6  -3   4      349.63      342.50     20.35 o
  -5  -3   4       18.17       23.73     15.12 o
  -4  -3   4        4.37       17.57      8.39 o
  -3  -3   4     3527.27     3884.38     67.69 o
  -2  -3   4      647.53      661.84     22.95 o
  -1  -3   4     1100.48     1223.14     26.42 o
   0  -3   4        1.53       12.12      4.36 o
   1  -3   4      278.05      286.13      8.97 o
   2  -3   4       24.18       31.97      8.37 o
   3  -3   4     1348.79     1278.72     27.98 o
   4  -3   4        3.57       12.23     12.24 o
   5  -3   4       18.31       33.61     13.92 o
   6  -3   4        0.65       -5.92     12.24 o
   7  -3   4       69.01       77.32     14.64 o
   8  -3   4        5.48       -1.37     10.99 o
   9  -3   4        1.33       -7.52     13.18 o
  -9  -2   4      108.07      162.93     80.80 o
  -8  -2   4       22.05       48.75     48.96 o
  -7  -2   4      179.63      214.97     27.33 o
  -6  -2   4     1682.25     1647.86     45.33 o
  -5  -2   4       89.55       89.85      8.54 o
  -4  -2   4     1749.86     1835.44     38.24 o
  -3  -2   4      142.62      151.48      9.85 o
  -2  -2   4     6818.21     6623.61    175.48 o
  -1  -2   4      683.65      699.51     14.21 o
   0  -2   4     1404.97     1642.34     35.43 o
   1  -2   4      511.29      513.52     11.66 o
   2  -2   4       36.67       28.57      9.86 o
   3  -2   4        3.09        4.04      6.12 o
   4  -2   4      373.12      351.42     18.96 o
   5  -2   4      215.83      212.76     13.91 o
   6  -2   4       92.02       91.20     12.72 o
   7  -2   4       32.31       39.47     11.76 o
   8  -2   4       93.58      112.27     13.79 o
   9  -2   4       52.09       53.21     12.70 o
  10  -2   4       11.83       22.64     12.66 o
  -9  -1   4        9.37       34.34     44.74 o
  -8  -1   4       36.01       48.54     47.76 o
  -7  -1   4      267.13      253.81     49.80 o
  -6  -1   4       32.65       14.98     11.15 o
  -5  -1   4      349.50      330.98     18.32 o
  -4  -1   4      598.14      603.90     14.64 o
  -3  -1   4     1835.76     1883.46     45.29 o
  -2  -1   4      816.42      896.03     20.48 o
  -1  -1   4     1263.03     1271.87     19.07 o
   0  -1   4       49.32       45.66      3.82 o
   1  -1   4      190.19      141.50      5.64 o
   2  -1   4        4.03       -4.25      4.25 o
   3  -1   4      706.36      634.28     16.36 o
   4  -1   4      129.08      139.38      6.13 o
   5  -1   4       99.82      116.20     10.77 o
   6  -1   4       45.86       53.50      8.18 o
   7  -1   4      303.15      320.60     17.98 o
   8  -1   4       34.84       13.05     14.84 o
   9  -1   4       77.22       91.87     14.04 o
  10  -1   4       51.34       78.64     34.22 o
  -9   0   4        6.72       26.20     38.22 o
  -8   0   4        3.24       33.37     34.49 o
  -7   0   4       24.88       29.06     31.17 o
  -6   0   4     2021.15     1918.45     52.83 o
  -5   0   4      209.78      200.60     15.57 o
  -4   0   4       52.00       65.25      6.21 o
  -3   0   4      265.40      242.82      7.91 o
  -2   0   4     2141.23     2100.33     43.00 o
  -1   0   4      226.66      245.98      9.01 o
   0   0   4      865.95      937.81     26.27 o
   1   0   4       31.42       25.87      5.44 o
   2   0   4      489.51      378.12      8.40 o
   3   0   4        4.20        2.35      4.30 o
   4   0   4     1124.87     1004.09     16.16 o
   5   0   4        0.02       -1.01      6.44 o
   6   0   4       27.99       29.95      7.40 o
   7   0   4       26.98       24.36     11.10 o
   8   0   4        3.29       13.03     10.40 o
   9   0   4        0.34       14.41     11.52 o
  10   0   4        7.40       -0.45     14.57 o
  -9   1   4      122.54      112.89     16.94 o
  -8   1   4       65.61       73.81     14.38 o
  -7   1   4       17.10       15.77     23.56 o
  -6   1   4      390.56      358.03     18.64 o
  -5   1   4     1264.98     1213.91     31.38 o
  -4   1   4       94.81      118.43     10.10 o
  -3   1   4        0.88        3.65      7.33 o
  -2   1   4      102.70      100.94      8.14 o
  -1   1   4     5050.75     4946.87     62.68 o
   0   1   4        1.26       -0.16      3.42 o
   1   1   4      523.99      645.56     10.74 o
   2   1   4      305.88      291.35      6.55 o
   3   1   4     1256.49     1156.14     25.41 o
   4   1   4        0.05        0.47      7.14 o
   5   1   4     1170.55     1148.84     29.02 o
   6   1   4       81.68       75.93     11.05 o
   7   1   4        8.98        3.92     10.51 o
   8   1   4       28.77       23.11     12.84 o
   9   1   4       17.60       21.04     11.42 o
  10   1   4       20.56       17.36     14.48 o
  -9   2   4       20.60       16.90     13.00 o
  -8   2   4        2.26        4.28     15.31 o
  -7   2   4        0.24        8.02     13.40 o
  -6   2   4        7.62        1.06     13.23 o
  -5   2   4        5.24       13.75     10.28 o
  -4   2   4        3.31       -6.16      7.22 o
  -3   2   4      104.08      103.17      9.38 o
  -2   2   4      331.48      357.13     12.68 o
  -1   2   4      289.78      275.95      6.17 o
   0   2   4      915.42      881.83     11.15 o
   1   2   4       21.07       31.20      3.53 o
   2   2   4     1452.91     1408.87     19.75 o
   3   2   4      304.24      287.89     11.42 o
   4   2   4      176.49      173.26     11.26 o
   5   2   4      401.51      388.86     16.04 o
   6   2   4       48.66       54.66     10.73 o
   7   2   4        0.08       -5.01     12.79 o
   8   2   4      115.43      103.69     20.00 o
   9   2   4        5.11       -5.32     11.10 o
  10   2   4       40.62       26.00     14.18 o
  -9   3   4       73.38       43.48     78.00 o
  -8   3   4        0.05       -4.85     23.33 o
  -7   3   4       32.01       35.80     26.24 o
  -6   3   4      480.66      466.13     21.10 o
  -5   3   4      303.17      309.18     16.93 o
  -4   3   4      111.23      117.87     11.10 o
  -3   3   4       78.66       83.85      8.70 o
  -2   3   4      145.64      156.02     18.12 o
  -1   3   4      148.11      110.69      5.46 o
   0   3   4     1300.33     1232.18     19.82 o
   1   3   4     1132.69     1036.25     17.91 o
   2   3   4      128.94      134.68      4.31 o
   3   3   4       11.79        3.29      4.04 o
   4   3   4      150.88      154.47     10.40 o
   5   3   4        9.16        5.19      8.21 o
   6   3   4        0.27        2.32      9.12 o
   7   3   4       37.38       39.65     11.07 o
   8   3   4        9.73        0.35      9.94 o
   9   3   4      326.78      357.98     20.84 o
  10   3   4        1.82       -0.90     11.00 o
  -9   4   4       52.47       74.40     15.97 o
  -8   4   4        0.96        0.70     12.33 o
  -7   4   4       27.95       18.74     26.48 o
  -6   4   4        0.73       -8.20     13.02 o
  -5   4   4       71.47       86.98     19.93 o
  -4   4   4       67.37       74.05     10.95 o
  -3   4   4       51.73       52.25      8.60 o
  -2   4   4        7.61        6.95      4.38 o
  -1   4   4      109.69      117.95      6.23 o
   0   4   4     2659.48     2698.82     40.08 o
   1   4   4       48.58       54.37      4.47 o
   2   4   4      513.26      633.28     12.57 o
   3   4   4      804.12      855.99     16.74 o
   4   4   4        2.64        3.07      3.40 o
   5   4   4       42.12       54.47      9.41 o
   6   4   4      215.91      234.01     14.74 o
   7   4   4        2.71        5.44     10.58 o
   8   4   4       48.84       74.60     12.37 o
   9   4   4        0.25       -6.86     10.56 o
  10   4   4       12.71       -3.67     11.07 o
  -8   5   4      369.01      396.51     48.92 o
  -7   5   4       72.44       17.40     36.82 o
  -6   5   4        6.92        2.74     26.84 o
  -5   5   4       57.54       56.07      7.76 o
  -4   5   4      525.69      519.15     20.14 o
  -3   5   4       83.99       70.99     13.83 o
  -2   5   4      351.23      312.14     15.99 o
  -1   5   4        1.40       -0.67      4.79 o
   0   5   4       61.05       71.46      5.79 o
   1   5   4     1139.98     1246.06     19.29 o
   2   5   4        0.14       -1.23      6.44 o
   3   5   4     1039.67     1105.63     20.80 o
   4   5   4       24.82       27.50      4.50 o
   5   5   4       11.85       31.91      5.05 o
   6   5   4        3.03        3.55      9.65 o
   7   5   4      227.26      234.91     16.01 o
   8   5   4       17.83       16.18     10.22 o
   9   5   4       30.61       51.69     11.80 o
  10   5   4       15.30       17.32     14.98 o
  -8   6   4        2.53        0.33     18.13 o
  -7   6   4      107.68       85.50     21.42 o
  -6   6   4       70.68       49.64     21.33 o
  -5   6   4      626.34      610.81     23.77 o
  -4   6   4      139.60      148.19     13.13 o
  -3   6   4      313.57      302.65     15.06 o
  -2   6   4        0.16       -7.00      7.00 o
  -1   6   4      382.72      381.01     16.52 o
   0   6   4      151.30      143.04      9.18 o
   1   6   4     3200.21     3458.16     57.93 o
   2   6   4      460.00      524.50     12.98 o
   3   6   4        5.95       13.71      6.45 o
   4   6   4      120.66      127.25      9.26 o
   5   6   4       17.00       20.10      6.22 o
   6   6   4      116.40      132.05      9.48 o
   7   6   4       14.89        1.58      9.87 o
   8   6   4       70.68       71.41     12.66 o
   9   6   4        3.26       -4.16     10.48 o
  10   6   4      152.69      178.80     17.78 o
  -8   7   4       70.41       93.99     33.49 o
  -7   7   4        0.24      -11.67     11.67 o
  -6   7   4      104.48      115.95     14.09 o
  -5   7   4        0.27       -1.01     11.74 o
  -4   7   4      239.55      221.45     15.42 o
  -3   7   4       25.31       33.81      9.66 o
  -2   7   4        6.93        7.14      8.45 o
  -1   7   4      647.21      610.10     18.71 o
   0   7   4      620.53      682.33     23.21 o
   1   7   4        7.76       13.29      7.80 o
   2   7   4      452.73      457.17     13.13 o
   3   7   4      450.89      526.41     19.61 o
   4   7   4       32.98       17.31      6.30 o
   5   7   4      181.56      203.85     10.62 o
   6   7   4        0.27        1.62      7.97 o
   7   7   4        0.21       -4.99      8.77 o
   8   7   4       53.52       69.47     12.95 o
   9   7   4      356.24      368.46     38.69 o
  -7   8   4      215.18      269.38     25.39 o
  -6   8   4       13.50        6.50     10.84 o
  -5   8   4        2.46       -9.62      9.62 o
  -4   8   4        5.13        2.42     10.50 o
  -3   8   4      999.01      947.35     28.33 o
  -2   8   4      189.09      179.09     15.48 o
  -1   8   4      584.74      575.41     29.98 o
   0   8   4      803.80      808.23     35.91 o
   1   8   4       25.96       22.09     11.16 o
   2   8   4     1067.93     1124.52     23.50 o
   3   8   4       28.90       32.24      6.45 o
   4   8   4        0.06       -7.45     10.90 o
   5   8   4       56.06       47.19     10.57 o
   6   8   4       72.05       77.42     10.22 o
   7   8   4      292.52      279.19     20.08 o
   8   8   4        6.33      -13.16     13.16 o
   9   8   4       10.82      -26.50     32.77 o
  -7   9   4        2.38       -5.47     13.53 o
  -6   9   4       69.22       65.36     17.15 o
  -5   9   4       45.31       49.94     22.66 o
  -4   9   4      515.51      513.20     27.21 o
  -3   9   4      258.03      257.68     19.72 o
  -2   9   4      915.66      977.85     33.65 o
  -1   9   4      153.50      153.59     13.36 o
   0   9   4       39.41       38.25      9.41 o
   1   9   4        3.17       -5.53      8.17 o
   2   9   4      107.05      146.34      9.02 o
   3   9   4      483.90      488.44     17.67 o
   4   9   4       72.27       77.88      8.36 o
   5   9   4      448.53      444.79     16.34 o
   6   9   4        2.18       -8.87      8.87 o
   7   9   4      274.80      224.95     18.65 o
   8   9   4       27.95       19.52     31.38 o
   9   9   4       76.80       89.25     39.05 o
  -6  10   4       30.18       44.68     16.88 o
  -5  10   4      151.36      126.98     23.71 o
  -4  10   4       26.76        1.59     12.99 o
  -3  10   4      128.79      161.45     16.47 o
  -2  10   4        2.83       -9.41     10.76 o
  -1  10   4       39.76       32.47     10.47 o
   0  10   4      164.32      135.23     13.16 o
   1  10   4      314.45      362.63     17.40 o
   2  10   4       87.77       93.52      9.06 o
   3  10   4     1293.29     1219.00     32.92 o
   4  10   4      315.69      275.53     12.58 o
   5  10   4      250.66      286.43     20.59 o
   6  10   4       40.63       42.87     17.78 o
   7  10   4       62.36       71.12     32.07 o
   8  10   4       11.88        9.06     32.07 o
  -6  11   4      166.18      184.52     22.04 o
  -5  11   4        2.06        2.65     13.92 o
  -4  11   4       14.62       14.32     13.16 o
  -3  11   4       61.22       78.03     14.64 o
  -2  11   4      238.66      223.55     29.98 o
  -1  11   4      308.40      323.02     18.75 o
   0  11   4       10.63       15.34      9.98 o
   1  11   4      414.78      420.73     19.20 o
   2  11   4      115.03      116.96     10.39 o
   3  11   4       25.84       70.42     28.59 o
   4  11   4      232.58      240.64     17.48 o
   5  11   4       17.79       -5.91     11.50 o
   6  11   4        2.44      -19.17     19.17 o
   7  11   4        1.69        4.18     29.28 o
   8  11   4       58.49       -1.39     32.77 o
  -5  12   4        3.52       -0.79     13.90 o
  -4  12   4       24.29       36.02     14.18 o
  -3  12   4      227.69      240.39     34.86 o
  -2  12   4       57.10       44.20     12.90 o
  -1  12   4      406.34      443.29     22.42 o
   0  12   4        0.02        4.20      8.36 o
   1  12   4       33.44        7.67     24.40 o
   2  12   4       20.77       -4.88     20.92 o
   3  12   4       23.46       41.14     30.68 o
   4  12   4        5.01       -6.41     13.18 o
   5  12   4        0.29        2.76     13.28 o
   6  12   4       62.59       77.19     17.21 o
   7  12   4       26.20        5.58     33.47 o
  -4  13   4        1.52       -7.69     13.09 o
  -3  13   4       24.65       40.80     12.73 o
  -2  13   4      181.97      180.52     22.31 o
  -1  13   4       13.24       17.43     23.71 o
   0  13   4      130.72      112.95     31.38 o
   1  13   4       26.33       18.13     24.40 o
   2  13   4       49.45       43.23     29.28 o
   3  13   4       55.26       48.68     15.07 o
   4  13   4      515.63      466.02     31.03 o
   5  13   4        1.47       -1.91     13.27 o
   6  13   4       20.44        9.76     32.07 o
   7  13   4        4.47       16.73     32.07 o
  -3  14   4        0.49        1.39     24.40 o
  -2  14   4        4.80       -8.37     22.31 o
  -1  14   4       14.20       18.83     27.19 o
   0  14   4       63.55       50.90     29.28 o
   1  14   4      103.62      114.35     32.07 o
   2  14   4       22.92        9.76     25.10 o
   3  14   4       32.34       43.51     15.53 o
   4  14   4       16.63       -9.72     13.32 o
   5  14   4      133.78      140.80     19.84 o
   6  14   4       11.32       33.47     29.98 o
  -2  15   4       55.53       61.36     30.68 o
  -1  15   4        0.23       -6.28     24.40 o
   0  15   4       57.50       34.16     31.38 o
   1  15   4        0.04      -16.04     26.50 o
   2  15   4       11.95       -2.79     26.50 o
   3  15   4       21.10       23.06     15.16 o
   4  15   4      112.48      110.93     20.45 o
   1  16   4      108.51      128.29     36.26 o
  -2 -14   5        5.14       -3.94     17.50 o
  -1 -14   5       33.48       15.79     16.96 o
   0 -14   5      135.53      145.41     22.42 o
   1 -14   5       39.47       51.44     18.72 o
  -4 -13   5       22.34       11.92     16.47 o
  -3 -13   5       30.53       16.34     25.80 o
  -2 -13   5       18.06       14.71     17.73 o
  -1 -13   5        7.96        8.02     16.02 o
   0 -13   5        9.95        1.30     15.75 o
   1 -13   5        9.55       13.05     15.57 o
   2 -13   5       36.55       26.25     15.99 o
   3 -13   5        2.00        3.89     14.18 o
  -5 -12   5       27.38        6.61     18.06 o
  -4 -12   5       62.26       75.86     35.56 o
  -3 -12   5        0.03      -10.83     16.51 o
  -2 -12   5       42.43        5.85     15.88 o
  -1 -12   5        0.32        0.04     13.99 o
   0 -12   5       61.55       56.79     17.46 o
   1 -12   5      249.69      225.60     23.11 o
   2 -12   5       57.07       76.78     17.67 o
   3 -12   5       23.19       30.66     15.38 o
   4 -12   5        5.70      -12.95     17.43 o
   5 -12   5       14.02        7.49     16.04 o
  -6 -11   5        2.83      -12.56     12.56 o
  -5 -11   5       48.29       20.92     30.68 o
  -4 -11   5        5.92      -10.67     13.67 o
  -3 -11   5       56.27       81.31     18.48 o
  -2 -11   5        8.70       -5.35     15.26 o
  -1 -11   5        7.45       23.51     16.39 o
   0 -11   5       12.46       -3.49     12.82 o
   1 -11   5      117.15      113.23     18.44 o
   2 -11   5      112.54      102.71     14.58 o
   3 -11   5      140.52      118.08     20.98 o
   4 -11   5        6.21       -5.43     13.77 o
   5 -11   5      135.75      146.07     15.04 o
   6 -11   5        0.48      -10.42     10.42 o
  -6 -10   5        0.00       -9.41      9.41 o
  -5 -10   5        1.68       -8.65     10.15 o
  -4 -10   5       38.65       53.69     24.40 o
  -3 -10   5      123.00       92.82     18.44 o
  -2 -10   5        0.16       -6.12     14.64 o
  -1 -10   5      744.16      695.41     39.39 o
   0 -10   5       28.75       24.35     13.28 o
   1 -10   5       11.45       12.92      7.35 o
   2 -10   5        4.31        5.22      8.12 o
   3 -10   5       12.40        2.30      8.38 o
   4 -10   5        0.94       -1.04      9.39 o
   5 -10   5        6.75       -0.46      9.97 o
   6 -10   5      127.10      146.15     15.28 o
  -7  -9   5       22.95       31.38     25.80 o
  -6  -9   5       35.65       33.26     16.88 o
  -5  -9   5       17.72        6.28     16.27 o
  -4  -9   5       68.43       63.82     16.42 o
  -3  -9   5       72.26      103.63     25.80 o
  -2  -9   5      537.72      491.98     27.36 o
  -1  -9   5       21.99       32.87     13.50 o
   0  -9   5      296.65      295.18     19.12 o
   1  -9   5       98.51      100.80     10.44 o
   2  -9   5      211.37      206.08     13.56 o
   3  -9   5       68.14       61.52     14.66 o
   4  -9   5      145.21      136.00     13.18 o
   5  -9   5       20.37       26.96     10.82 o
   6  -9   5        0.19        3.17     10.30 o
   7  -9   5       50.87       89.13     19.06 o
  -7  -8   5       34.05       26.05     31.38 o
  -6  -8   5       28.70       18.10     16.18 o
  -5  -8   5      341.65      356.60     26.07 o
  -4  -8   5      240.64      234.55     16.53 o
  -3  -8   5       50.19       41.73      7.45 o
  -2  -8   5       39.90       57.41      8.37 o
  -1  -8   5      126.29      128.45      8.45 o
   0  -8   5        1.08        3.61      8.02 o
   1  -8   5        0.38       -4.64      7.89 o
   2  -8   5      215.07      216.01     13.41 o
   3  -8   5       19.35       33.08     10.32 o
   4  -8   5      686.93      667.66     25.90 o
   5  -8   5       60.65       68.36     11.75 o
   6  -8   5      172.79      179.01     15.52 o
   7  -8   5        0.27       -4.96      9.54 o
  -8  -7   5       51.87       30.20     15.57 o
  -7  -7   5        0.12        4.90     17.75 o
  -6  -7   5      231.16      231.80     15.55 o
  -5  -7   5       22.41       17.54      9.05 o
  -4  -7   5      219.95      202.97     16.75 o
  -3  -7   5      479.45      458.34     16.39 o
  -2  -7   5       67.73       72.37      6.28 o
  -1  -7   5       61.77       74.48      6.74 o
   0  -7   5      164.93      180.66     10.71 o
   1  -7   5        5.02        6.76      7.74 o
   2  -7   5      134.24      154.96     18.45 o
   3  -7   5        6.47        0.37      9.05 o
   4  -7   5       26.51       27.70     10.38 o
   5  -7   5       44.15       36.04      9.93 o
   6  -7   5        0.01       -6.17     13.12 o
   7  -7   5       88.60      103.08     12.97 o
   8  -7   5       19.31        5.13     13.21 o
  -8  -6   5        8.57       25.25     16.73 o
  -7  -6   5       54.78       85.06     13.14 o
  -6  -6   5       11.14        3.78      9.68 o
  -5  -6   5      115.94      135.36     16.95 o
  -4  -6   5       29.01       49.19      9.88 o
  -3  -6   5      246.13      268.23     12.68 o
  -2  -6   5       41.46       43.39      7.30 o
  -1  -6   5      434.46      452.32     14.79 o
   0  -6   5       29.17       33.11      7.40 o
   1  -6   5        3.86       -1.55      6.75 o
   2  -6   5        7.18        9.08      7.24 o
   3  -6   5        7.40        7.78      8.40 o
   4  -6   5       93.82       92.76     11.16 o
   5  -6   5      155.53      132.14     17.33 o
   6  -6   5      108.31      116.87     12.61 o
   7  -6   5      121.63      115.48     15.76 o
   8  -6   5       18.98       15.86     12.52 o
  -8  -5   5       10.07       10.81     20.57 o
  -7  -5   5      267.87      249.17     17.32 o
  -6  -5   5       45.76       54.92     14.17 o
  -5  -5   5      260.39      249.67     24.47 o
  -4  -5   5        8.40        8.37      9.40 o
  -3  -5   5      222.43      225.60     12.15 o
  -2  -5   5      584.50      563.68     17.82 o
  -1  -5   5        4.47        8.60      5.05 o
   0  -5   5      252.68      292.67     11.63 o
   1  -5   5      396.23      438.20     14.69 o
   2  -5   5      170.22      174.93     10.65 o
   3  -5   5      145.49      137.17     10.69 o
   4  -5   5      376.50      343.39     23.71 o
   5  -5   5      461.57      431.65     18.58 o
   6  -5   5       31.72       35.95     13.38 o
   7  -5   5      188.59      198.75     17.17 o
   8  -5   5       96.66      108.53     21.59 o
   9  -5   5        7.72        9.71     13.31 o
  -9  -4   5       49.39      167.93    158.62 o
  -8  -4   5        3.00       19.13     10.19 o
  -7  -4   5       92.68      117.13     13.99 o
  -6  -4   5        6.23       27.65     10.84 o
  -5  -4   5      417.63      397.57     18.31 o
  -4  -4   5       15.90       26.27      9.42 o
  -3  -4   5      425.01      453.73     22.39 o
  -2  -4   5       46.42       69.36      7.66 o
  -1  -4   5      179.09      176.74      7.70 o
   0  -4   5      168.69      188.11      9.38 o
   1  -4   5        0.07        5.03      6.33 o
   2  -4   5      149.03      165.28      9.95 o
   3  -4   5       34.68       23.24      7.57 o
   4  -4   5       27.06       27.16      8.61 o
   5  -4   5     1384.02     1325.71     33.02 o
   6  -4   5        1.76       12.00     10.97 o
   7  -4   5       51.88       52.87     13.73 o
   8  -4   5       57.58       61.45     13.59 o
   9  -4   5       29.52       34.80     19.74 o
  -9  -3   5       76.36      200.18    192.44 o
  -8  -3   5       11.68       13.76     10.91 o
  -7  -3   5        1.21       50.01     40.22 o
  -6  -3   5      628.75      695.99     24.81 o
  -5  -3   5       27.06       33.93     11.40 o
  -4  -3   5      355.62      352.02     15.73 o
  -3  -3   5        1.51        2.81      9.54 o
  -2  -3   5     2844.56     3204.41     66.86 o
  -1  -3   5       31.54       29.39      6.24 o
   0  -3   5     1313.74     1369.65     27.86 o
   1  -3   5      258.63      278.56     11.28 o
   2  -3   5      356.32      349.65     13.16 o
   3  -3   5        7.29        4.33      6.76 o
   4  -3   5      624.22      630.35     19.14 o
   5  -3   5       22.61       20.75      8.52 o
   6  -3   5      497.51      490.64     17.01 o
   7  -3   5      159.07      170.58     16.16 o
   8  -3   5      170.60      179.75     17.29 o
   9  -3   5        0.95      -11.51     11.51 o
  -9  -2   5        7.29      112.01    145.03 o
  -8  -2   5        2.79       42.24     48.25 o
  -7  -2   5      192.96      199.31     20.85 o
  -6  -2   5      177.60      189.00     22.69 o
  -5  -2   5     1203.60     1203.81     24.95 o
  -4  -2   5       26.07       31.92      6.42 o
  -3  -2   5      490.00      595.96     17.74 o
  -2  -2   5        0.01        6.70      6.64 o
  -1  -2   5      478.45      543.08     12.14 o
   0  -2   5      992.85     1091.01     20.33 o
   1  -2   5     1136.06     1042.60     26.57 o
   2  -2   5      287.76      314.28     14.74 o
   3  -2   5       10.13        7.65      6.39 o
   4  -2   5       93.03       93.42      8.39 o
   5  -2   5     1379.93     1397.38     27.78 o
   6  -2   5      150.24      144.84      9.88 o
   7  -2   5       18.50       25.14      9.16 o
   8  -2   5       84.33      116.92     14.78 o
   9  -2   5      262.31      278.62     23.57 o
  -9  -1   5        1.01       27.15     37.62 o
  -8  -1   5      255.84      304.74     41.40 o
  -7  -1   5       29.30       27.96     11.16 o
  -6  -1   5      649.16      602.23     48.27 o
  -5  -1   5       19.18       31.90      7.25 o
  -4  -1   5      943.20      968.94     21.13 o
  -3  -1   5      134.11      137.21     10.22 o
  -2  -1   5      426.82      445.87     14.46 o
  -1  -1   5       15.79       30.97      8.00 o
   0  -1   5       97.67      137.20     10.39 o
   1  -1   5      401.02      430.06     12.47 o
   2  -1   5     3525.14     3703.98     68.91 o
   3  -1   5        2.08       16.76      6.44 o
   4  -1   5      261.14      251.89      9.58 o
   5  -1   5        2.73        8.79      4.91 o
   6  -1   5      986.61      972.41     21.10 o
   7  -1   5       25.90       13.86      5.81 o
   8  -1   5       75.03       88.33     13.15 o
   9  -1   5       18.08       16.88     12.11 o
  10  -1   5       67.87      103.51     28.18 o
  -9   0   5      165.01      200.04     19.56 o
  -8   0   5      104.38      129.63     18.72 o
  -7   0   5       59.28       61.01     16.52 o
  -6   0   5       11.89       23.15     19.43 o
  -5   0   5      861.13      848.14     26.12 o
  -4   0   5      325.01      338.44     19.12 o
  -3   0   5       11.85       21.07      4.17 o
  -2   0   5      751.97      737.78     18.55 o
  -1   0   5       18.09       30.97      8.00 o
   0   0   5        0.98        0.77      7.20 o
   1   0   5     1839.19     1740.13     28.62 o
   2   0   5       31.53       30.28      4.80 o
   3   0   5      725.70      801.56     16.69 o
   4   0   5       20.11       16.93      6.59 o
   5   0   5     1038.66     1002.99     20.37 o
   6   0   5       71.23       61.77     11.72 o
   7   0   5      518.95      509.38     21.67 o
   8   0   5      133.69      140.42     16.01 o
   9   0   5       28.56       22.32     11.65 o
  10   0   5        1.73       -2.96     22.80 o
  -9   1   5        2.69      -10.51     41.26 o
  -8   1   5      138.42      134.58     16.36 o
  -7   1   5       32.53       53.55     13.25 o
  -5   1   5      126.65      128.79     13.15 o
  -4   1   5      107.72       77.75     10.95 o
  -3   1   5        0.12       -7.60      7.60 o
  -2   1   5     1486.01     1561.34     31.64 o
  -1   1   5        1.08       -2.49      5.61 o
   0   1   5      674.36      767.91     13.05 o
   1   1   5      369.63      417.69     10.45 o
   2   1   5     2552.61     2772.51     36.34 o
   3   1   5      107.70      126.05      8.41 o
   4   1   5      784.69      776.00     21.95 o
   5   1   5        2.13       -6.18      9.34 o
   6   1   5      844.61      782.27     29.08 o
   7   1   5       21.45       22.06     11.13 o
   8   1   5        8.96       -9.85      9.85 o
   9   1   5       13.66       13.76     11.00 o
  10   1   5       97.94      104.13     15.37 o
  -9   2   5       53.78       34.30     65.21 o
  -8   2   5       18.10       13.43     23.46 o
  -7   2   5      150.50      164.21     17.67 o
  -6   2   5        0.03       -5.41     10.50 o
  -5   2   5     1541.36     1426.57     41.41 o
  -4   2   5      666.40      665.90     21.44 o
  -3   2   5       11.99       11.76      7.59 o
  -2   2   5      209.50      206.41     17.09 o
  -1   2   5      134.14      128.20      5.72 o
   0   2   5      108.15      114.14      4.88 o
   1   2   5        0.39        3.11      3.45 o
   2   2   5       37.40       50.98      4.67 o
   3   2   5     1422.06     1504.21     25.62 o
   4   2   5      259.83      225.03     12.13 o
   5   2   5      170.85      161.61     12.02 o
   6   2   5       14.65       15.30      9.83 o
   7   2   5      149.12      133.08     13.62 o
   8   2   5       13.38       17.31     11.08 o
   9   2   5       55.47       57.28     13.11 o
  10   2   5        1.56      -12.84     14.86 o
  -9   3   5        3.47       11.50     27.54 o
  -8   3   5      135.84      103.85     46.68 o
  -7   3   5       99.32      106.74     37.81 o
  -6   3   5      122.35      103.94     13.48 o
  -5   3   5       38.87       19.24     19.82 o
  -4   3   5      208.96      196.08     15.75 o
  -3   3   5       26.42       25.00      8.19 o
  -2   3   5      138.84      151.17      9.42 o
  -1   3   5      324.68      372.56      8.13 o
   0   3   5        5.73       -1.00      3.68 o
   1   3   5        2.69        2.52      2.71 o
   2   3   5     1907.14     1952.90     27.21 o
   3   3   5        3.59       -1.56      4.20 o
   4   3   5       28.97       55.32      8.68 o
   5   3   5       15.29       14.69      8.43 o
   6   3   5       27.81       23.68     10.06 o
   7   3   5       58.14       62.14     11.54 o
   8   3   5       17.36       27.87     10.94 o
   9   3   5       61.67       84.76     13.71 o
  10   3   5      113.41      140.10     16.22 o
  -8   4   5       90.75       43.35     52.73 o
  -7   4   5      122.70      127.44     49.83 o
  -6   4   5      487.27      421.20     51.46 o
  -5   4   5     1918.26     1839.13     43.60 o
  -4   4   5       16.47        6.74      9.59 o
  -3   4   5       16.75       25.00      9.88 o
  -2   4   5      113.60       96.55      8.35 o
  -1   4   5      648.96      589.48     16.50 o
   0   4   5      159.64      186.80      7.31 o
   1   4   5      235.56      204.92      7.78 o
   2   4   5      856.69      895.65     14.47 o
   3   4   5        3.00        5.15      7.25 o
   4   4   5        1.08       11.65      7.36 o
   5   4   5     1038.82      967.59     26.30 o
   6   4   5       22.34        9.08     13.81 o
   7   4   5      374.18      329.65     17.77 o
   8   4   5       49.49       54.35     12.16 o
   9   4   5      109.50       98.03     14.31 o
  10   4   5        1.15       -9.32     11.89 o
  -8   5   5       74.95       65.80     36.42 o
  -7   5   5      149.31      130.92     34.88 o
  -6   5   5       23.24        3.81     12.57 o
  -5   5   5       18.21        7.54     14.49 o
  -4   5   5      918.93      917.10     27.36 o
  -3   5   5      399.48      379.05     16.35 o
  -2   5   5       41.35       41.11      5.60 o
  -1   5   5       37.32       41.29      5.49 o
   0   5   5      506.21      464.14     12.14 o
   1   5   5       66.29       96.47      8.96 o
   2   5   5      270.04      228.79      8.79 o
   3   5   5      644.60      673.48     17.01 o
   4   5   5      173.69      147.28      6.03 o
   5   5   5       60.87       82.23     10.31 o
   6   5   5      690.75      657.10     22.67 o
   7   5   5       27.22       36.91     11.51 o
   8   5   5      208.03      212.06     16.10 o
   9   5   5        1.10       18.63     11.41 o
  10   5   5       48.97       74.15     14.35 o
  -8   6   5       31.50       11.61     31.94 o
  -7   6   5       62.80       50.00     18.78 o
  -6   6   5       11.67        6.38     16.24 o
  -5   6   5        8.07       -8.26      9.79 o
  -4   6   5        0.01        4.97      6.12 o
  -3   6   5       56.21       55.04      6.79 o
  -2   6   5        7.77       -5.97      8.96 o
  -1   6   5       11.34        9.39      5.36 o
   0   6   5      697.84      790.72     20.80 o
   1   6   5     1282.01     1327.29     40.98 o
   2   6   5       98.95      112.54      8.72 o
   3   6   5      125.45      135.21      9.36 o
   4   6   5       47.91       50.47      6.60 o
   5   6   5        2.21        1.39      5.04 o
   6   6   5      110.40      116.41     12.44 o
   7   6   5        2.10       -7.32      9.44 o
   8   6   5        4.62        1.67     10.55 o
   9   6   5      166.80      183.92     16.83 o
  -8   7   5      110.19      107.63     31.16 o
  -7   7   5       23.15        9.19     13.45 o
  -6   7   5       41.50       39.52     12.41 o
  -5   7   5       54.43       51.08     11.18 o
  -4   7   5      773.74      763.26     27.56 o
  -3   7   5       56.63       34.52      7.21 o
  -2   7   5      474.81      434.39     17.26 o
  -1   7   5      514.48      513.78     17.61 o
   0   7   5      664.91      722.53     20.25 o
   1   7   5      151.71      157.36     11.93 o
   2   7   5     1962.13     1978.42     49.13 o
   3   7   5       89.96       97.31      8.39 o
   4   7   5        1.14       -6.48     10.80 o
   5   7   5       22.84       29.47      7.20 o
   6   7   5      273.70      297.01     12.44 o
   7   7   5        1.09       -9.09      9.09 o
   8   7   5      226.45      241.08     17.39 o
   9   7   5       56.37       42.79     12.35 o
  -7   8   5        2.71       -8.85     11.18 o
  -6   8   5      120.51      132.14     22.11 o
  -5   8   5       50.27       58.92     12.58 o
  -4   8   5        0.02       -3.83     10.77 o
  -3   8   5      591.30      557.31     21.62 o
  -2   8   5      754.27      762.84     23.89 o
  -1   8   5      445.46      416.83     16.55 o
   0   8   5      427.64      440.44     26.84 o
   1   8   5      541.62      561.11     24.75 o
   2   8   5       49.70       52.87      9.61 o
   3   8   5      178.85      193.76     14.21 o
   4   8   5       23.15       15.75      9.47 o
   5   8   5      306.99      300.93     12.47 o
   6   8   5        2.48       -7.48      7.48 o
   7   8   5     1474.69     1552.57     40.17 o
   8   8   5       35.28       32.57     11.70 o
   9   8   5      138.08      124.98     15.29 o
  -7   9   5       14.78       16.34     25.45 o
  -6   9   5        6.14        3.95     30.33 o
  -5   9   5      122.85      127.28     14.01 o
  -4   9   5       54.18       67.37     12.55 o
  -3   9   5      132.69      128.05     12.80 o
  -2   9   5      146.12      141.38     15.20 o
  -1   9   5       28.20       32.86     10.76 o
   0   9   5        8.88        6.82      9.84 o
   1   9   5      128.94      144.33     13.52 o
   2   9   5      121.86      146.69     12.53 o
   3   9   5        1.73       17.94     20.22 o
   4   9   5       36.80       43.36     10.66 o
   5   9   5      244.54      231.43     12.97 o
   6   9   5        0.04       -7.84      7.84 o
   7   9   5       83.51       90.18     14.97 o
   8   9   5      155.26      135.26     38.35 o
   9   9   5       56.43       72.51     39.74 o
  -6  10   5       34.74       25.13     15.60 o
  -5  10   5       28.07       21.89     13.92 o
  -4  10   5       99.54      112.58     16.51 o
  -3  10   5      146.88      166.94     16.88 o
  -2  10   5        0.96      -10.13     10.13 o
  -1  10   5      417.58      410.98     20.80 o
   0  10   5      181.06      188.62     15.31 o
   1  10   5      448.82      496.45     25.10 o
   2  10   5       57.87       81.90     11.23 o
   3  10   5     1270.03     1250.51     36.02 o
   4  10   5        1.09       -4.10      6.87 o
   5  10   5      299.09      274.51     18.52 o
   6  10   5       77.06       87.85     30.68 o
   7  10   5       71.22       71.12     31.38 o
   8  10   5        1.02       13.25     32.07 o
  -6  11   5        0.92        6.74     13.51 o
  -5  11   5        1.44       -1.39     19.87 o
  -4  11   5       34.57       31.40     13.67 o
  -3  11   5       29.31       40.14     13.39 o
  -2  11   5      175.74      189.07     17.10 o
  -1  11   5      451.30      476.73     47.76 o
   0  11   5       72.24       62.40     11.78 o
   1  11   5       88.39       78.93     11.85 o
   2  11   5        0.49       -4.29      8.36 o
   3  11   5        1.78        9.76     23.71 o
   4  11   5      167.06      136.55     14.82 o
   5  11   5        2.28       -6.86     16.04 o
   6  11   5        5.29       -5.58     27.89 o
   7  11   5        6.97       19.52     29.98 o
   8  11   5      224.10      252.40     48.11 o
  -5  12   5        5.52       15.81     14.44 o
  -4  12   5       23.67       32.55     14.96 o
  -3  12   5       35.73       34.92     13.36 o
  -2  12   5        2.35        7.05     11.02 o
  -1  12   5       29.46       24.38     11.09 o
   0  12   5       38.50       55.23     11.16 o
   1  12   5       15.29       11.38     19.52 o
   2  12   5       11.00       18.13     23.71 o
   3  12   5      127.15       75.30     28.59 o
   4  12   5        2.74       19.34     11.38 o
   5  12   5        0.08        9.91     12.19 o
   6  12   5       58.89       52.99     34.16 o
   7  12   5       38.26       60.66     34.16 o
  -4  13   5        8.40       17.14     13.18 o
  -3  13   5       17.10       13.64     15.34 o
  -2  13   5        8.29        9.54     11.34 o
  -1  13   5       23.27       15.34     13.94 o
   0  13   5        5.90       20.22     25.80 o
   1  13   5       34.71       50.20     26.50 o
   2  13   5       39.96       24.40     24.40 o
   3  13   5      257.26      277.50     44.62 o
   4  13   5      144.34      133.17     18.57 o
   5  13   5        1.75        1.69     17.43 o
   6  13   5        1.11       -5.58     26.50 o
  -3  14   5        0.00        5.58     27.89 o
  -2  14   5       87.49       80.18     29.98 o
  -1  14   5        2.29        9.06     26.50 o
   0  14   5      269.15      285.17     42.53 o
   1  14   5        1.47       -0.70     23.71 o
   2  14   5        5.08        6.28     25.10 o
   3  14   5        0.01       23.01     28.59 o
   4  14   5      246.77      194.08     21.52 o
   5  14   5       91.04       89.84     17.40 o
   6  14   5       59.46       48.81     35.56 o
  -2  15   5        1.23        2.79     25.80 o
  -1  15   5      152.35      172.92     36.95 o
   0  15   5        4.31       23.71     26.50 o
   1  15   5      148.98      113.65     32.77 o
   2  15   5        3.38      -20.92     25.10 o
   3  15   5        0.66       -4.13     13.03 o
   4  15   5        1.93       -2.05     32.07 o
  -3 -13   6        0.37       -6.26     18.94 o
  -2 -13   6       28.83       35.34     18.48 o
  -1 -13   6        5.24       -0.70     16.27 o
   0 -13   6        6.80       12.73     16.47 o
   1 -13   6       12.54       20.22     16.27 o
   2 -13   6       64.25       40.12     26.84 o
   3 -13   6       97.79      129.20     20.69 o
  -4 -12   6       10.31        7.19     15.88 o
  -3 -12   6       62.01       58.23     18.98 o
  -2 -12   6        6.16      -17.00     17.00 o
  -1 -12   6       38.56       38.70     16.76 o
   0 -12   6       16.18       18.86     15.75 o
   1 -12   6       71.82       78.45     19.87 o
   2 -12   6       24.48       34.37     16.68 o
   3 -12   6       67.78       93.73     18.43 o
   4 -12   6        7.52       -3.21     29.98 o
  -5 -11   6        9.21       12.58     18.16 o
  -4 -11   6       55.60       63.12     17.87 o
  -3 -11   6       15.95       12.25     17.07 o
  -2 -11   6       30.86       14.35     16.68 o
  -1 -11   6      225.01      250.96     23.65 o
   0 -11   6        6.84       -5.93     13.80 o
   1 -11   6      200.22      206.04     21.54 o
   2 -11   6      290.33      276.80     24.02 o
   3 -11   6       84.04       61.41     12.64 o
   4 -11   6        0.15       15.36     10.23 o
   5 -11   6        0.02        4.18      9.80 o
  -6 -10   6       35.28       24.14     19.70 o
  -5 -10   6       17.71       14.64     17.75 o
  -4 -10   6       75.86       97.09     18.44 o
  -3 -10   6       77.67       74.72     13.21 o
  -2 -10   6        1.75       -1.36     19.17 o
  -1 -10   6       74.11       80.54     17.17 o
   0 -10   6      320.91      340.05     24.37 o
   1 -10   6      120.67       81.78     13.43 o
   2 -10   6       46.88       41.80      9.51 o
   3 -10   6      499.85      501.68     21.32 o
   4 -10   6       86.62       78.78     11.89 o
   5 -10   6        3.26       11.02     10.17 o
   6 -10   6       10.81        7.03     10.40 o
  -7  -9   6        6.57      -16.88     17.78 o
  -6  -9   6        7.01      -11.36     18.13 o
  -5  -9   6        0.96       -9.23     17.43 o
  -4  -9   6        2.14      -12.89     12.89 o
  -3  -9   6      522.49      512.56     23.48 o
  -2  -9   6      169.27      181.61     19.70 o
  -1  -9   6        1.64       -0.59     13.17 o
   0  -9   6      101.06      100.56      9.68 o
   1  -9   6      111.81      113.66     13.15 o
   2  -9   6       86.17       81.81     10.56 o
   3  -9   6        0.72       -2.50      8.97 o
   4  -9   6      244.58      264.56     16.45 o
   5  -9   6       13.61       22.98     10.26 o
   6  -9   6        2.36        1.53      9.70 o
   7  -9   6       10.86       17.43     10.84 o
  -7  -8   6        2.46      -17.00     17.00 o
  -6  -8   6        0.52       -3.57     18.48 o
  -5  -8   6        0.96        6.46     16.04 o
  -4  -8   6      141.34      134.36     19.15 o
  -3  -8   6      239.42      202.45     34.12 o
  -2  -8   6      190.28      185.73     11.19 o
  -1  -8   6      719.38      675.47     20.46 o
   0  -8   6      209.51      227.11     15.49 o
   1  -8   6        3.76        1.94      8.84 o
   2  -8   6       52.71       52.23     13.16 o
   3  -8   6      486.96      478.14     19.89 o
   4  -8   6        3.76        2.15      8.97 o
   5  -8   6        2.34        4.08      9.15 o
   6  -8   6        0.51        7.85      9.16 o
   7  -8   6       87.06      123.52     14.05 o
  -7  -7   6        5.55       23.55     17.67 o
  -6  -7   6        4.10        2.71     17.95 o
  -5  -7   6        0.02       -3.21      9.09 o
  -4  -7   6        0.67        6.38      8.33 o
  -3  -7   6      376.84      396.09     16.27 o
  -2  -7   6       39.80       41.78      8.52 o
  -1  -7   6        0.26       15.30      8.21 o
   0  -7   6      141.47      160.72     11.29 o
   1  -7   6      103.37       87.10     10.15 o
   2  -7   6       22.67       16.77      8.82 o
   3  -7   6      124.79      135.38     13.50 o
   4  -7   6     1040.36     1022.42     29.80 o
   5  -7   6        8.84        8.88      9.74 o
   6  -7   6       11.61       13.96      9.62 o
   7  -7   6       17.92       18.71     10.71 o
   8  -7   6      198.49      237.96     20.60 o
  -8  -6   6        0.03       35.04     36.26 o
  -7  -6   6        4.00        2.46     10.04 o
  -6  -6   6       63.02       65.84     12.22 o
  -5  -6   6      166.43      159.85     13.20 o
  -4  -6   6       54.22       57.34     12.12 o
  -3  -6   6      240.19      200.85     12.43 o
  -2  -6   6      265.63      273.58     12.92 o
  -1  -6   6        2.29       10.40      7.41 o
   0  -6   6      147.17      147.69     17.72 o
   1  -6   6       18.27       25.32      8.44 o
   2  -6   6       58.23       47.78      9.24 o
   3  -6   6        6.06       -4.09      8.49 o
   4  -6   6        6.29       26.06     10.56 o
   5  -6   6      285.91      293.66     15.98 o
   6  -6   6      127.20      132.88     13.27 o
   7  -6   6       63.44       71.40     10.56 o
   8  -6   6        3.93      -12.78     12.78 o
  -8  -5   6       17.46       38.99     20.69 o
  -7  -5   6       22.97       39.30     12.05 o
  -6  -5   6        4.99        5.81     11.78 o
  -5  -5   6       13.65       11.07     10.14 o
  -4  -5   6      115.02      115.51     12.33 o
  -3  -5   6       87.63       82.04      9.96 o
  -2  -5   6      135.12      139.09      8.86 o
  -1  -5   6      120.95      150.94      9.64 o
   0  -5   6      429.96      419.49     14.53 o
   1  -5   6        0.10        4.24      7.16 o
   2  -5   6       13.58        7.31      7.81 o
   3  -5   6       23.44       21.87      8.67 o
   4  -5   6      425.26      399.28     22.61 o
   5  -5   6        4.43        3.33      9.35 o
   6  -5   6        3.03        7.64     16.76 o
   7  -5   6       98.80       98.23     14.89 o
   8  -5   6      108.49      108.85     16.29 o
   9  -5   6        7.88        5.81     14.52 o
  -8  -4   6       13.53       21.70     12.11 o
  -7  -4   6       18.78       51.47     28.46 o
  -6  -4   6      116.78      142.15     21.88 o
  -5  -4   6       31.67       37.32     11.23 o
  -4  -4   6      138.64      130.15     12.25 o
  -3  -4   6      345.91      357.66     15.00 o
  -2  -4   6      280.94      302.27     12.51 o
  -1  -4   6       25.09       32.44      5.77 o
   0  -4   6      781.35      734.16     19.07 o
   1  -4   6      445.49      535.20     16.49 o
   2  -4   6      359.05      325.78     15.90 o
   3  -4   6       13.71       14.80     10.55 o
   4  -4   6      333.10      330.56     15.19 o
   5  -4   6     1515.45     1444.79     51.47 o
   6  -4   6       80.33       72.28      9.84 o
   7  -4   6       32.98       31.13      8.85 o
   8  -4   6       36.59       31.36     12.85 o
   9  -4   6      140.60      229.89     26.41 o
  -8  -3   6        0.02       17.19     18.13 o
  -7  -3   6        6.43       32.22     52.46 o
  -6  -3   6       28.71       69.66     35.98 o
  -5  -3   6      110.33      116.12     26.55 o
  -4  -3   6      171.38      177.88     13.03 o
  -3  -3   6      770.88      788.29     22.24 o
  -2  -3   6       18.02       19.80      7.08 o
  -1  -3   6       62.63       59.56      7.19 o
   0  -3   6      369.60      430.45     14.52 o
   1  -3   6       39.86       69.50      7.78 o
   2  -3   6      132.55      152.12      9.72 o
   3  -3   6       42.55       38.92      8.58 o
   4  -3   6       26.66       31.51      8.51 o
   5  -3   6       95.01      104.50     11.52 o
   6  -3   6       70.91       72.25      9.67 o
   7  -3   6       76.69       82.83      8.98 o
   8  -3   6       73.50       88.93     14.30 o
   9  -3   6       37.98       43.63     13.71 o
  -8  -2   6       49.33       74.18     24.22 o
  -7  -2   6       98.36      140.11     65.07 o
  -6  -2   6      106.44      167.57     93.73 o
  -5  -2   6        8.50       14.00     12.80 o
  -4  -2   6      248.63      270.82     21.74 o
  -3  -2   6       87.29       99.86      9.84 o
  -2  -2   6      441.25      452.87     14.63 o
  -1  -2   6       49.78       53.45      4.71 o
   0  -2   6      123.73      102.75      9.47 o
   1  -2   6      733.43      703.73     18.05 o
   2  -2   6      272.76      409.60     17.56 o
   3  -2   6       31.00       26.76      7.50 o
   4  -2   6      180.75      152.34     10.51 o
   5  -2   6      411.92      420.16     14.17 o
   6  -2   6      112.76      110.24      9.72 o
   7  -2   6       38.75       34.05     12.23 o
   8  -2   6        3.24        5.19     11.81 o
   9  -2   6       56.30       84.02     14.71 o
  -8  -1   6       72.85       44.25     37.88 o
  -7  -1   6      182.72      215.50     55.40 o
  -6  -1   6       90.99      130.84     37.25 o
  -5  -1   6       78.31       81.64     13.27 o
  -4  -1   6        7.35       19.80     11.47 o
  -3  -1   6      292.05      249.89     13.21 o
  -2  -1   6     1274.92     1411.76     34.02 o
  -1  -1   6       50.47       79.35     20.22 o
   0  -1   6      663.00      735.89     39.39 o
   1  -1   6      724.93      703.02     17.44 o
   2  -1   6     1095.38     1173.16     25.82 o
   3  -1   6     1032.49      869.51     21.43 o
   4  -1   6      112.12       95.15      7.65 o
   5  -1   6       71.33       81.48      7.26 o
   6  -1   6      865.88      864.85     20.63 o
   7  -1   6      225.94      254.19     17.10 o
   8  -1   6       15.98       15.74     11.48 o
   9  -1   6       24.56       28.92     12.84 o
  10  -1   6       77.95      114.15     16.68 o
  -8   0   6       52.81       65.04     15.04 o
  -7   0   6        9.78        6.18     11.85 o
  -6   0   6       86.66      103.59     24.25 o
  -5   0   6       59.04       60.36     12.87 o
  -4   0   6      268.19      257.72     15.27 o
  -3   0   6       30.61       19.57      8.10 o
  -2   0   6      222.74      259.94     11.77 o
  -1   0   6       65.88       44.77      8.71 o
   0   0   6      173.46      186.51     11.85 o
   1   0   6     1203.08     1211.70     22.18 o
   2   0   6      643.69      620.00     14.38 o
   3   0   6      111.36      109.41      6.13 o
   4   0   6      209.65      200.39      9.20 o
   5   0   6       15.12       10.66      4.50 o
   6   0   6     1726.84     1649.02     40.21 o
   7   0   6       19.26       28.54     11.87 o
   8   0   6      105.51       99.92     13.50 o
   9   0   6       30.38       25.42     13.01 o
  10   0   6        9.32        0.20     11.88 o
  -8   1   6       83.88      105.40     16.76 o
  -7   1   6      106.16       98.06     20.44 o
  -6   1   6       17.93       14.97     11.60 o
  -5   1   6      113.03       91.80     19.61 o
  -4   1   6       53.29       55.07     12.00 o
  -3   1   6      191.65      157.23     10.81 o
  -2   1   6      775.79      747.87     14.82 o
  -1   1   6      373.33      377.44      8.67 o
   0   1   6      743.21      737.55     14.78 o
   1   1   6       92.04      106.00      7.75 o
   2   1   6      677.96      647.44     12.67 o
   3   1   6      761.18      759.43     13.96 o
   4   1   6       60.46       41.60      8.39 o
   5   1   6       28.04       35.60      9.76 o
   6   1   6       38.26       44.76     11.20 o
   7   1   6      101.31       88.91     12.95 o
   8   1   6       56.68       62.14     11.94 o
   9   1   6       19.21       10.58     11.01 o
  10   1   6       10.83        9.03     12.34 o
  -8   2   6        7.21      -26.92     26.92 o
  -7   2   6       15.35       -3.18     20.14 o
  -6   2   6        0.05        5.46     12.07 o
  -5   2   6       22.09       25.36     18.67 o
  -4   2   6      269.96      250.32     15.28 o
  -3   2   6       67.56       73.70      9.24 o
  -2   2   6        0.35       -5.59      6.46 o
  -1   2   6     1292.95     1304.33     22.25 o
   0   2   6     1830.20     1962.86     28.38 o
   1   2   6        9.89        2.55      2.39 o
   2   2   6     2667.65     2784.89     53.49 o
   3   2   6      112.28      123.35      6.69 o
   4   2   6     1980.25     1957.59     40.53 o
   5   2   6       76.30       76.12     10.77 o
   6   2   6      174.30      202.68     18.03 o
   7   2   6      189.37      168.56     15.39 o
   8   2   6       34.07       31.37     11.51 o
   9   2   6       13.76       17.37     11.48 o
  10   2   6        2.73        5.77     12.29 o
  -8   3   6        2.13       13.03     16.39 o
  -7   3   6      117.87      147.12     18.73 o
  -6   3   6      188.29      141.68     16.27 o
  -5   3   6        1.30      -10.57     18.10 o
  -4   3   6     1228.22     1193.30     31.24 o
  -3   3   6      311.50      281.99     13.89 o
  -2   3   6       90.23      103.01      8.95 o
  -1   3   6        0.25        2.97      3.75 o
   0   3   6      105.32       95.28      5.57 o
   1   3   6      830.63      976.62     17.21 o
   2   3   6      853.29      869.71     21.71 o
   3   3   6     1271.24     1100.48     19.62 o
   4   3   6      411.24      411.07     15.74 o
   5   3   6       29.85       27.95      9.10 o
   6   3   6       69.13       80.22     11.63 o
   7   3   6     1114.51     1073.38     34.26 o
   8   3   6       81.01       75.84     12.88 o
   9   3   6       97.37       99.85     14.62 o
  10   3   6        0.64      -10.13     13.22 o
  -8   4   6        0.00       -2.09     15.69 o
  -7   4   6        0.06       23.71     13.80 o
  -6   4   6       41.39       42.36     14.64 o
  -5   4   6      131.26      119.73     16.38 o
  -4   4   6       88.50       82.14     11.95 o
  -3   4   6        0.15       -6.41      8.06 o
  -2   4   6       62.96       82.87      5.87 o
  -1   4   6       12.65        6.09      5.10 o
   0   4   6     2101.18     2181.22     30.46 o
   1   4   6        7.64       -0.89      4.78 o
   2   4   6        0.42       17.95      5.12 o
   3   4   6      192.74      209.52      7.19 o
   4   4   6      107.39       82.25     12.66 o
   5   4   6      108.12      116.96     11.56 o
   6   4   6       55.62       39.03     10.73 o
   7   4   6       62.14       63.28     11.59 o
   8   4   6      138.61      156.01     16.80 o
   9   4   6       10.64       15.80     13.53 o
  10   4   6        0.02      -11.30     11.30 o
  -8   5   6      109.87      129.85     21.27 o
  -7   5   6       43.62        0.55     23.04 o
  -6   5   6       39.73       33.50     21.68 o
  -5   5   6      223.31      211.95     15.90 o
  -4   5   6       10.82       11.36      8.70 o
  -3   5   6       10.55       10.38     10.89 o
  -2   5   6       43.58       39.21      5.71 o
  -1   5   6      257.24      312.40     10.29 o
   0   5   6      202.71      229.09     15.85 o
   1   5   6      111.59       84.70      6.99 o
   2   5   6      271.54      312.80      9.87 o
   3   5   6     3472.03     3441.65     52.02 o
   4   5   6      191.78      217.93     18.32 o
   5   5   6      106.61      100.48     11.31 o
   6   5   6        2.60       -9.61      9.61 o
   7   5   6       64.72       55.61     11.27 o
   8   5   6        1.67       -5.97     10.30 o
   9   5   6        1.26       -0.89     10.56 o
  10   5   6        7.37       -1.77     11.47 o
  -8   6   6        0.00       10.77     15.26 o
  -7   6   6       60.67       18.36     15.72 o
  -6   6   6      106.97       83.98     13.20 o
  -5   6   6       45.54       32.69     12.67 o
  -4   6   6       15.81        2.14     10.54 o
  -3   6   6       63.71       63.96      6.70 o
  -2   6   6       10.27        3.34      5.55 o
  -1   6   6      298.64      325.37     14.33 o
   0   6   6       19.02       12.29      6.87 o
   1   6   6      708.71      716.95     16.91 o
   2   6   6      166.28      183.18      8.84 o
   3   6   6       85.18       80.45      9.05 o
   4   6   6      511.92      529.25     20.95 o
   5   6   6        4.56        8.48      5.82 o
   6   6   6       62.50       64.18     11.38 o
   7   6   6        3.74        2.29     12.37 o
   8   6   6      405.12      421.39     21.52 o
   9   6   6       29.07       28.90     12.42 o
  -7   7   6       24.22       21.24     13.55 o
  -6   7   6       55.51       73.68     13.26 o
  -5   7   6       46.54       42.06     11.44 o
  -4   7   6      325.46      290.84     23.03 o
  -3   7   6      131.14      131.87     13.30 o
  -2   7   6        2.27       -6.94      6.94 o
  -1   7   6      290.14      278.40     13.80 o
   0   7   6      565.57      544.16     26.04 o
   1   7   6      943.01      926.95     24.25 o
   2   7   6      613.62      593.57     18.98 o
   3   7   6      206.41      203.53     12.58 o
   4   7   6       73.40       71.17      9.94 o
   5   7   6       17.34       14.11      6.91 o
   6   7   6      112.97      106.91     12.41 o
   7   7   6      188.77      161.28     14.26 o
   8   7   6       45.51       36.42     11.90 o
   9   7   6      432.76      418.21     22.33 o
  -7   8   6        0.30       -1.16     11.89 o
  -6   8   6       18.13        8.76     11.34 o
  -5   8   6       84.66       76.41     14.56 o
  -4   8   6      338.64      353.29     18.74 o
  -3   8   6      633.03      616.76     23.28 o
  -2   8   6       18.23       24.03      9.92 o
  -1   8   6      115.39      111.10     11.14 o
   0   8   6       43.18       37.91      9.59 o
   1   8   6       87.06       95.55     15.34 o
   2   8   6      481.54      491.10     21.33 o
   3   8   6        8.11        1.74     12.55 o
   4   8   6      769.58      756.29     23.37 o
   5   8   6       40.55       22.45      7.24 o
   6   8   6        4.50        3.21      9.46 o
   7   8   6      144.83      129.98     13.71 o
   8   8   6      114.64      116.55     14.52 o
   9   8   6        0.04       -8.81     10.56 o
  -6   9   6       20.50       25.76     12.08 o
  -5   9   6       13.49       15.97     11.48 o
  -4   9   6      100.95      116.21     13.87 o
  -3   9   6       14.93        8.55      9.85 o
  -2   9   6      389.96      387.67     18.30 o
  -1   9   6       86.03       81.42     11.14 o
   0   9   6        6.20       -9.60      9.60 o
   1   9   6       33.01       35.86     10.85 o
   2   9   6      670.96      655.13     27.89 o
   3   9   6      620.08      612.51     24.61 o
   4   9   6        3.80       -5.69     10.39 o
   5   9   6      389.67      390.95     15.42 o
   6   9   6       91.58       91.42     13.95 o
   7   9   6       26.19       27.80     10.94 o
   8   9   6       15.19       22.31     35.56 o
   9   9   6      141.59      141.54     47.41 o
  -6  10   6        2.88        8.13     14.74 o
  -5  10   6       46.28       43.07     15.48 o
  -4  10   6        0.01        0.17     11.93 o
  -3  10   6      122.79      105.64     15.72 o
  -2  10   6       72.67       62.19     19.87 o
  -1  10   6       36.95       40.33     11.83 o
   0  10   6      377.24      374.19     20.48 o
   1  10   6      145.59      159.74     14.98 o
   2  10   6       81.45       73.09     12.34 o
   3  10   6      601.00      554.64     23.43 o
   4  10   6        0.06       -8.22      8.22 o
   5  10   6       45.14       31.90      8.13 o
   6  10   6        5.72        2.93     11.64 o
   7  10   6       96.95       75.30     32.77 o
   8  10   6       10.61       71.12     36.26 o
  -5  11   6       12.43       37.09     15.08 o
  -4  11   6        7.09        4.44     13.02 o
  -3  11   6       61.40       69.16     23.71 o
  -2  11   6      261.83      283.24     24.40 o
  -1  11   6       62.43       79.70     12.76 o
   0  11   6       65.49       76.86     12.82 o
   1  11   6        5.93        8.03     14.29 o
   2  11   6       24.21       30.88     12.55 o
   3  11   6      164.82      191.34     25.80 o
   4  11   6      126.67      117.83     11.14 o
   5  11   6        0.23       19.22     14.64 o
   6  11   6        8.25      -11.16     28.59 o
   7  11   6       11.72       20.22     29.98 o
   8  11   6      127.73      174.31     43.93 o
  -5  12   6        0.72       11.99     14.32 o
  -4  12   6       20.60        5.08     13.28 o
  -3  12   6       23.46       19.45     12.65 o
  -2  12   6       19.76       28.97     12.35 o
  -1  12   6       28.02       25.81     11.39 o
   0  12   6        9.19        7.56     11.09 o
   1  12   6        2.82       10.23      9.35 o
   2  12   6       10.18       23.71     23.71 o
   3  12   6        0.07       18.13     26.50 o
   4  12   6      143.35      146.85     23.42 o
   5  12   6       20.81       15.34     11.85 o
   6  12   6        8.45       16.04     29.28 o
   7  12   6       28.56       -1.39     28.59 o
  -4  13   6        1.20      -10.00     14.29 o
  -3  13   6        4.55        3.27     14.99 o
  -2  13   6       51.81       60.22     13.62 o
  -1  13   6        3.52        9.21     10.72 o
   0  13   6        9.08       18.83     23.71 o
   1  13   6        1.21      -20.92     20.92 o
   2  13   6       25.44       33.47     26.50 o
   3  13   6        1.05       -2.09     27.19 o
   4  13   6      220.75      213.63     18.30 o
   5  13   6        2.56      -14.46     19.52 o
   6  13   6        7.60        2.79     26.50 o
  -3  14   6       33.44       46.02     27.89 o
  -2  14   6       51.53       57.17     29.98 o
  -1  14   6       14.10       -6.97     22.31 o
   0  14   6       96.02       92.04     32.77 o
   1  14   6       80.86       48.11     26.50 o
   2  14   6       14.60      -23.71     23.71 o
   3  14   6       70.13       85.76     32.77 o
   4  14   6      200.72      182.79     17.77 o
   5  14   6       50.76       38.40     14.78 o
  -1  15   6        0.89       -5.58     24.40 o
   0  15   6        5.02      -12.55     23.71 o
   1  15   6        0.00        4.18     24.40 o
   2  15   6       24.93        3.49     27.89 o
   3  15   6        0.34      -19.52     30.68 o
   4  15   6       13.14       14.83     15.46 o
  -2 -13   7        0.18      -11.27     18.94 o
  -1 -13   7       36.79       20.84     17.23 o
   0 -13   7       13.19       -8.15     15.88 o
   1 -13   7      137.10      154.66     22.40 o
   2 -13   7        0.71      -16.25     16.25 o
  -3 -12   7        2.73       18.16     13.19 o
  -2 -12   7        8.89       39.55     18.44 o
  -1 -12   7       27.74        4.37     15.52 o
   0 -12   7       58.62       61.78     17.00 o
   1 -12   7       83.80       98.09     27.19 o
   2 -12   7        6.08       11.50     15.78 o
   3 -12   7       38.09       60.24     17.75 o
   4 -12   7       93.72      113.19     20.77 o
  -5 -11   7        8.04      -25.10     26.50 o
  -4 -11   7       45.98       41.93     16.73 o
  -3 -11   7      146.30      129.56     16.96 o
  -2 -11   7       42.05       62.19     19.36 o
  -1 -11   7        2.82       -5.78     14.77 o
   0 -11   7        7.99       -0.02     14.07 o
   1 -11   7       21.73       26.91     15.03 o
   2 -11   7       77.61       90.57     17.87 o
   3 -11   7       36.71       36.56     15.57 o
   4 -11   7        1.35        5.83     10.07 o
   5 -11   7       94.32      108.04     14.73 o
  -5 -10   7        1.98       -8.75     17.17 o
  -4 -10   7        7.18       -1.28     28.24 o
  -3 -10   7       15.05       12.53     11.44 o
  -2 -10   7      108.89      102.00     18.94 o
  -1 -10   7      136.92      153.00     22.66 o
   0 -10   7       81.63       72.64     15.97 o
   1 -10   7        0.63       -7.23      7.72 o
   2 -10   7       54.44       41.94     10.38 o
   3 -10   7        1.24        0.60     10.26 o
   4 -10   7       10.71        3.36      9.77 o
   5 -10   7       11.19       28.95     11.36 o
   6 -10   7       36.71       33.14     12.79 o
  -6  -9   7       72.95       68.33     27.19 o
  -5  -9   7        4.46      -16.08     16.39 o
  -4  -9   7       30.65       25.54     15.38 o
  -3  -9   7        6.24        7.94     13.28 o
  -2  -9   7      233.83      197.09     21.96 o
  -1  -9   7      150.82      126.34     11.14 o
   0  -9   7        1.54        9.92      7.81 o
   1  -9   7      417.28      441.43     18.92 o
   2  -9   7      278.14      303.99     16.31 o
   3  -9   7        4.41        2.49      9.25 o
   4  -9   7       30.62       22.86     10.42 o
   5  -9   7      104.16      107.42     13.56 o
   6  -9   7        8.61       -1.19     10.61 o
  -7  -8   7       40.58       55.78     27.89 o
  -6  -8   7        9.21        4.65     23.01 o
  -5  -8   7        0.54      -10.67     16.38 o
  -4  -8   7        4.36       -6.35     14.07 o
  -3  -8   7       81.67       85.07     22.18 o
  -2  -8   7      113.08      106.25     10.11 o
  -1  -8   7      231.17      252.44     13.45 o
   0  -8   7        3.59        2.79      8.56 o
   1  -8   7        7.54       10.11      8.82 o
   2  -8   7        9.43       10.59      8.88 o
   3  -8   7      106.34      110.74     12.01 o
   4  -8   7        0.73       -1.93      9.75 o
   5  -8   7       49.60       47.74     11.40 o
   6  -8   7       82.36      107.87     18.18 o
   7  -8   7       15.94       22.99     11.53 o
  -7  -7   7       18.61      -21.61     21.61 o
  -6  -7   7       19.58       -2.77     21.61 o
  -5  -7   7       17.01       21.03     12.68 o
  -4  -7   7       23.40       16.80      9.15 o
  -3  -7   7      137.08      133.23     10.06 o
  -2  -7   7      561.40      557.86     19.17 o
  -1  -7   7      229.01      223.18     12.66 o
   0  -7   7      266.27      250.69     13.50 o
   1  -7   7        7.15        5.45      8.57 o
   2  -7   7       21.83       22.07      9.85 o
   3  -7   7       12.43       16.07     12.33 o
   4  -7   7       11.27        4.92      9.54 o
   5  -7   7        0.35        6.46      9.46 o
   6  -7   7       55.93       83.07     12.35 o
   7  -7   7       36.23       29.05     11.72 o
   8  -7   7       71.31       77.38     16.04 o
  -7  -6   7      177.79      197.06     20.57 o
  -6  -6   7       10.19        5.51     10.54 o
  -5  -6   7      159.25      150.59     13.27 o
  -4  -6   7        4.54       13.41      9.21 o
  -3  -6   7       83.27       92.65     11.75 o
  -2  -6   7      125.26      142.77      9.85 o
  -1  -6   7      255.59      282.58     13.35 o
   0  -6   7      315.49      336.87     14.69 o
   1  -6   7       71.12       85.94     10.36 o
   2  -6   7       78.30       91.33     11.18 o
   3  -6   7       58.55       62.20     11.37 o
   4  -6   7       83.99       67.25     11.57 o
   5  -6   7       76.14       74.05     11.20 o
   6  -6   7       77.17       87.51     12.19 o
   7  -6   7        3.36       -3.29      8.94 o
   8  -6   7        1.11       -3.86     12.77 o
  -8  -5   7       10.75       22.90     13.53 o
  -7  -5   7       26.84       16.07     11.26 o
  -6  -5   7      114.33      121.49     13.25 o
  -5  -5   7      120.80      113.71     12.41 o
  -4  -5   7      445.12      396.63     19.70 o
  -3  -5   7       23.12       28.54     10.08 o
  -2  -5   7      108.49      133.24     10.66 o
  -1  -5   7        6.98        6.50      7.61 o
   0  -5   7       29.88       25.23      8.14 o
   1  -5   7        9.89        1.85      8.02 o
   2  -5   7      162.19      182.40     12.39 o
   3  -5   7       32.35       40.51      9.97 o
   4  -5   7      865.65      908.21     34.51 o
   5  -5   7        1.38        6.20      9.46 o
   6  -5   7      210.68      212.35     14.69 o
   7  -5   7       66.35       52.75      9.81 o
   8  -5   7       50.54       87.95     19.58 o
  -8  -4   7        1.93       -9.35     12.00 o
  -7  -4   7       23.57       43.35     17.72 o
  -6  -4   7        2.01       13.05     10.33 o
  -5  -4   7      124.42      114.22     12.80 o
  -4  -4   7      314.04      320.84     16.69 o
  -3  -4   7      146.98      150.16     11.84 o
  -2  -4   7      327.25      320.63     13.68 o
  -1  -4   7     1107.11      954.53     20.11 o
   0  -4   7       61.14       47.41      7.88 o
   1  -4   7        9.55       12.96      7.56 o
   2  -4   7        1.16        4.69      8.19 o
   3  -4   7       57.21       43.82      9.31 o
   4  -4   7      306.37      302.85     15.39 o
   5  -4   7       69.44       62.03     10.76 o
   6  -4   7        0.56       -1.49      8.10 o
   7  -4   7       85.22      112.63     14.83 o
   8  -4   7        1.16      -12.26     13.57 o
   9  -4   7       17.87       30.37     14.73 o
  -8  -3   7        0.58        6.50     15.34 o
  -7  -3   7       10.56       15.34     11.72 o
  -6  -3   7       82.11      103.09     15.59 o
  -5  -3   7       79.94       99.54     21.49 o
  -4  -3   7        2.60       22.85     17.29 o
  -3  -3   7        2.73        6.07     14.84 o
  -2  -3   7     1371.44     1380.19     33.61 o
  -1  -3   7       39.10       39.38     10.27 o
   0  -3   7      385.74      473.50     16.91 o
   1  -3   7       78.51       90.89     10.13 o
   2  -3   7      309.97      379.30     27.61 o
   3  -3   7       76.36       80.43      9.45 o
   4  -3   7        4.32       11.00      9.15 o
   5  -3   7      340.40      352.57     23.94 o
   6  -3   7       21.33       20.47      8.17 o
   7  -3   7       18.06       20.98     12.13 o
   8  -3   7       58.70       51.23     13.98 o
   9  -3   7       49.97       60.01     14.55 o
  -8  -2   7        0.01      -11.40     12.55 o
  -7  -2   7        9.41       16.26     11.51 o
  -6  -2   7      613.71      593.19     24.69 o
  -5  -2   7      503.84      516.94     31.62 o
  -4  -2   7      472.73      462.83     22.61 o
  -3  -2   7        5.21       41.72     22.65 o
  -2  -2   7       91.75      128.98     15.90 o
  -1  -2   7      756.79      826.49     49.85 o
   0  -2   7        2.96        9.46      8.37 o
   1  -2   7      228.09      232.51     15.20 o
   2  -2   7      191.57      171.08     17.85 o
   3  -2   7      365.91      357.79     14.62 o
   4  -2   7      115.62      119.27     13.49 o
   5  -2   7      967.33      926.29     22.47 o
   6  -2   7        2.10        4.23      8.28 o
   7  -2   7       99.65      106.46     14.35 o
   8  -2   7        3.52      -12.16     12.31 o
   9  -2   7      126.38      107.02     16.11 o
  -8  -1   7        5.21       12.53     18.41 o
  -7  -1   7       29.05       31.74     12.00 o
  -6  -1   7      477.59      464.53     26.42 o
  -5  -1   7       18.55       34.50     12.62 o
  -4  -1   7      525.17      516.82     19.22 o
  -3  -1   7        1.42       -4.48      8.53 o
  -2  -1   7      686.28      613.90     28.24 o
  -1  -1   7        3.38        5.54      9.38 o
   0  -1   7        0.12        0.64      9.16 o
   1  -1   7      252.15      246.43     10.64 o
   2  -1   7       20.18       22.53      7.49 o
   3  -1   7       17.16       23.19      7.49 o
   4  -1   7     1692.96     1675.00     31.23 o
   5  -1   7      371.17      375.93     18.92 o
   6  -1   7      138.33      138.50      9.89 o
   7  -1   7        0.29        1.40     10.65 o
   8  -1   7      645.35      656.23     26.91 o
   9  -1   7        7.05        2.95     14.34 o
  -8   0   7      295.29      275.29     19.84 o
  -7   0   7        2.45        2.55     13.04 o
  -6   0   7      120.90      129.29     14.54 o
  -5   0   7     1029.11      943.40     29.34 o
  -4   0   7        0.26       -4.46     16.17 o
  -3   0   7        4.03      -10.74     10.74 o
  -2   0   7       27.71       14.30      5.84 o
  -1   0   7      670.33      623.38     23.71 o
   0   0   7      595.35      685.17     22.83 o
   1   0   7      690.12      718.03     15.92 o
   2   0   7       44.17       43.38      6.91 o
   3   0   7       16.74        1.67      6.45 o
   4   0   7       17.07       15.98      7.83 o
   5   0   7     1892.14     1832.76     33.10 o
   6   0   7      344.03      341.79     18.90 o
   7   0   7       16.30        9.93     10.51 o
   8   0   7        6.01       -3.92     10.61 o
   9   0   7      104.66      113.29     18.81 o
  -8   1   7       10.55       21.83     12.25 o
  -7   1   7      113.51      111.29     28.17 o
  -6   1   7      106.17       99.47     26.19 o
  -5   1   7      248.71      215.64     40.05 o
  -4   1   7      272.34      275.30     17.28 o
  -3   1   7        3.20       -8.03      8.03 o
  -2   1   7      776.06      869.99     18.16 o
  -1   1   7      270.81      288.21     11.03 o
   0   1   7      943.60      979.59     22.02 o
   1   1   7       11.15        2.77      7.55 o
   2   1   7     3628.35     4005.14     59.17 o
   3   1   7      155.24      140.06      7.01 o
   4   1   7     1975.66     1835.19     35.74 o
   5   1   7       10.82       10.92     10.11 o
   6   1   7     1362.09     1340.43     35.87 o
   7   1   7        6.57        2.78     10.75 o
   8   1   7       46.42       52.96     12.48 o
   9   1   7        0.71        4.88     13.97 o
  10   1   7       48.44       32.17     13.99 o
  -8   2   7        4.82      -24.54     38.16 o
  -7   2   7       41.45       16.12     40.57 o
  -6   2   7       22.13        0.93     13.60 o
  -5   2   7      858.28      755.01     40.62 o
  -4   2   7       26.35       25.15     11.33 o
  -3   2   7       74.17       71.68     10.55 o
  -2   2   7      830.84      968.73     24.11 o
  -1   2   7      796.61      894.87     17.63 o
   0   2   7      412.48      485.96     10.77 o
   1   2   7     1484.08     1578.21     24.29 o
   2   2   7      251.61      255.78      9.85 o
   3   2   7     2284.57     2576.92     35.69 o
   4   2   7       31.33       42.88      4.41 o
   5   2   7     1181.21     1182.16     31.15 o
   6   2   7      234.36      265.70     16.73 o
   7   2   7       69.30       67.87     12.09 o
   8   2   7        4.02       -4.79     10.99 o
   9   2   7      242.25      258.63     18.50 o
  10   2   7        5.47        4.23     12.48 o
  -8   3   7       81.97       91.17     17.73 o
  -7   3   7       49.19        8.01     45.61 o
  -6   3   7       21.76       32.26     13.00 o
  -5   3   7       48.34       29.17     19.58 o
  -4   3   7      592.72      530.20     26.12 o
  -3   3   7      121.86      130.71     11.74 o
  -2   3   7       80.21       82.76      9.19 o
  -1   3   7      499.41      479.48     11.96 o
   0   3   7        0.12       -1.75      5.13 o
   1   3   7      359.40      353.74     10.86 o
   2   3   7     1683.30     1593.46     27.85 o
   3   3   7       32.36       38.18      5.22 o
   4   3   7        0.49        6.74      4.62 o
   5   3   7        0.77        3.45      9.08 o
   6   3   7      209.62      215.39     15.54 o
   7   3   7       23.58       25.89     10.87 o
   8   3   7        0.57        1.89     12.11 o
   9   3   7       31.57       32.41     12.25 o
  10   3   7       61.93       81.00     16.95 o
  -8   4   7       38.55       56.90     16.51 o
  -7   4   7        5.37       -3.44     10.69 o
  -6   4   7       38.30       -3.70     31.60 o
  -5   4   7      338.23      314.68     19.50 o
  -4   4   7        7.93        5.32      9.95 o
  -3   4   7       15.46       12.12     16.50 o
  -2   4   7      325.16      369.79     15.20 o
  -1   4   7       38.10       48.47      4.80 o
   0   4   7       79.10       89.61      5.96 o
   1   4   7        9.54       21.54      5.99 o
   2   4   7       36.16       24.60      5.71 o
   3   4   7      193.60      235.94      8.07 o
   4   4   7       18.01       27.30      7.25 o
   5   4   7     1204.46     1121.60     30.19 o
   6   4   7       73.69       57.87     11.59 o
   7   4   7       74.38       66.56     12.54 o
   8   4   7       63.99       64.12     12.59 o
   9   4   7        8.76       12.06     13.26 o
  10   4   7        0.67       -2.06     11.75 o
  -8   5   7      109.72      113.39     18.24 o
  -7   5   7       57.25       92.87     16.39 o
  -6   5   7        0.68      -11.52     11.52 o
  -5   5   7       87.41       91.38     19.57 o
  -4   5   7      797.54      767.53     25.89 o
  -3   5   7       91.11       79.61     13.28 o
  -2   5   7        2.24        1.62      5.64 o
  -1   5   7      196.44      164.47      8.54 o
   0   5   7      561.98      646.37     15.66 o
   1   5   7      305.09      282.84     10.55 o
   2   5   7       32.88       28.01      5.75 o
   3   5   7       42.47       40.80      6.63 o
   4   5   7        0.95        8.72      6.61 o
   5   5   7        6.89      -17.28     19.52 o
   6   5   7      216.40      250.04     16.14 o
   7   5   7        0.32       -0.86     13.19 o
   8   5   7        1.92        6.93     11.26 o
   9   5   7        1.51       -4.64     13.37 o
  -7   6   7        3.01      -12.23     19.48 o
  -6   6   7        0.71      -10.54     10.54 o
  -5   6   7       16.13        5.63     11.98 o
  -4   6   7      333.63      301.85     20.35 o
  -3   6   7        3.60        3.28      6.44 o
  -2   6   7       49.44       52.49      7.08 o
  -1   6   7        5.73        3.17      5.94 o
   0   6   7      113.41       82.58     11.31 o
   1   6   7     1084.01     1087.91     22.57 o
   2   6   7       92.59      103.42      8.01 o
   3   6   7        7.00        7.77      7.59 o
   4   6   7      267.56      257.61     14.23 o
   5   6   7      266.69      266.16     13.08 o
   6   6   7        3.09       -3.41      9.54 o
   7   6   7        2.85       -9.39      9.39 o
   8   6   7       41.51       48.74     12.16 o
   9   6   7      138.21      155.45     16.57 o
  -7   7   7       20.17       23.97     13.21 o
  -6   7   7        3.72       -1.26     19.59 o
  -5   7   7      127.56      128.18     14.09 o
  -4   7   7      337.69      334.41     18.25 o
  -3   7   7      617.00      620.69     23.06 o
  -2   7   7        9.78       16.12      7.02 o
  -1   7   7      431.00      411.14     17.20 o
   0   7   7      588.76      629.05     20.42 o
   1   7   7        5.48       14.34      7.99 o
   2   7   7      261.44      231.05     10.90 o
   3   7   7      239.92      245.26     13.34 o
   4   7   7      400.61      402.76     17.49 o
   5   7   7       63.05       62.23      7.65 o
   6   7   7      593.15      587.92     28.14 o
   7   7   7       44.36       39.56     11.15 o
   8   7   7        7.08       13.04     11.47 o
   9   7   7      163.04      162.77     16.50 o
  -7   8   7       75.74       79.10     14.84 o
  -6   8   7      148.86      167.96     20.85 o
  -5   8   7        7.45        4.09     12.02 o
  -4   8   7       11.36        3.64      9.90 o
  -3   8   7      584.32      556.19     27.66 o
  -2   8   7       57.94       56.59     10.90 o
  -1   8   7       71.96       61.08     10.45 o
   0   8   7      165.73      168.40     12.64 o
   1   8   7     1848.81     1959.76     41.92 o
   2   8   7       49.54       59.73     20.57 o
   3   8   7       63.62       73.34      9.49 o
   4   8   7      339.04      317.72     22.13 o
   5   8   7      106.13       93.82      8.63 o
   6   8   7        4.55       15.51      9.59 o
   7   8   7      469.69      458.63     21.54 o
   8   8   7       50.33       46.87     14.17 o
   9   8   7       36.18       22.18     12.06 o
  -6   9   7        0.91       10.23     12.54 o
  -5   9   7      124.54      137.15     15.18 o
  -4   9   7       34.48       32.09     10.95 o
  -3   9   7        0.02      -10.85     10.85 o
  -2   9   7      167.36      162.74     13.63 o
  -1   9   7       72.21       67.62     11.52 o
   0   9   7        0.21       -2.57      9.12 o
   1   9   7      110.68      101.03     13.67 o
   2   9   7      941.72      925.93     32.61 o
   3   9   7       41.78       45.72     12.53 o
   4   9   7        2.06       23.38     14.64 o
   5   9   7      416.20      397.89     14.27 o
   6   9   7       44.59       51.55     10.94 o
   7   9   7       27.35        8.82     10.28 o
   8   9   7       35.02       34.99     11.96 o
   9   9   7       90.44      114.37     28.24 o
  -6  10   7       58.29       61.67     13.71 o
  -5  10   7        0.05        2.53     11.59 o
  -4  10   7        0.87        0.91     10.83 o
  -3  10   7      279.77      304.02     18.24 o
  -2  10   7        7.59        1.35      9.59 o
  -1  10   7      100.44       86.72     13.28 o
   0  10   7      180.91      183.24     17.15 o
   1  10   7      204.13      218.18     31.38 o
   2  10   7        4.55       -5.45     10.77 o
   3  10   7       30.35       14.83     11.09 o
   4  10   7       22.53       11.23     10.47 o
   5  10   7        1.58        8.71      7.16 o
   6  10   7       43.43       34.24     12.82 o
   7  10   7       53.20       29.98     30.68 o
   8  10   7       14.01       13.25     32.77 o
  -5  11   7       32.13       29.20     14.74 o
  -4  11   7       43.15       56.25     14.74 o
  -3  11   7       51.44       42.65     14.04 o
  -2  11   7      343.23      322.65     21.41 o
  -1  11   7        2.35       -5.85      9.84 o
   0  11   7       68.56       51.62     12.64 o
   1  11   7        0.60       -1.98     10.47 o
   2  11   7      107.63      142.14     14.53 o
   3  11   7        7.90        7.83     10.19 o
   4  11   7       10.89       15.56     13.26 o
   5  11   7        4.02       10.23     10.60 o
   6  11   7        0.24      -15.34     25.80 o
   7  11   7       20.43        2.09     29.28 o
   8  11   7       67.59       69.03     36.95 o
  -4  12   7        1.19      -13.25     13.25 o
  -3  12   7       37.10       34.16     14.18 o
  -2  12   7       65.70       83.86     27.19 o
  -1  12   7        3.32       10.30     11.93 o
   0  12   7        4.05       12.17     11.29 o
   1  12   7       30.11       32.30     11.56 o
   2  12   7       46.18       60.92     15.69 o
   3  12   7        5.22       -9.76     24.40 o
   4  12   7       21.88       26.45     20.22 o
   5  12   7        0.39       -3.83     10.66 o
   6  12   7       82.78       80.88     31.38 o
   7  12   7        4.88      -11.16     27.89 o
  -3  13   7       87.90       97.91     17.00 o
  -2  13   7       49.90       42.40     13.27 o
  -1  13   7      127.12      153.45     16.95 o
   0  13   7       58.35       56.49     12.89 o
   1  13   7        0.29        4.88     22.31 o
   2  13   7       73.81       76.70     32.07 o
   3  13   7      247.83      233.58     41.83 o
   4  13   7       24.90       -2.56     18.06 o
   5  13   7       33.69       16.33     12.27 o
   6  13   7       18.14       49.50     29.98 o
  -2  14   7      326.27      336.77     45.32 o
  -1  14   7       70.99       78.79     30.68 o
   0  14   7      137.67      148.51     33.47 o
   1  14   7        0.60       -9.76     21.61 o
   2  14   7       28.37       22.31     27.89 o
   3  14   7        0.31       -4.88     26.50 o
   4  14   7      214.95      160.73     26.29 o
   5  14   7        9.37        4.18     27.89 o
  -1  15   7      221.78      241.24     41.14 o
   0  15   7        1.77      -18.13     25.80 o
   1  15   7      119.96       69.72     29.98 o
   2  15   7       16.66       21.61     29.28 o
   3  15   7       21.00       -0.70     32.07 o
   4  15   7       13.71       11.97     12.19 o
  -2 -12   8       30.33       25.24     18.44 o
  -1 -12   8       19.76        4.51     15.88 o
   0 -12   8       37.51        2.46     16.51 o
   1 -12   8       35.00       42.27     16.88 o
   2 -12   8        0.04       -2.60     15.75 o
   3 -12   8        0.07      -13.85     15.03 o
  -4 -11   8       47.16       97.61     33.47 o
  -3 -11   8       23.73       25.10     27.89 o
  -2 -11   8       44.91       37.22     17.67 o
  -1 -11   8        0.04      -14.39     14.39 o
   0 -11   8       10.57        6.66     16.07 o
   1 -11   8       46.62       27.19     15.78 o
   2 -11   8      113.51      139.34     20.20 o
   3 -11   8        0.01      -14.79     14.79 o
   4 -11   8        3.80        7.71     15.19 o
  -5 -10   8       21.17       13.94     28.59 o
  -4 -10   8      108.88      100.40     29.98 o
  -3 -10   8      170.59      152.71     38.35 o
  -2 -10   8       11.76        0.20     16.18 o
  -1 -10   8        1.37       -6.19     23.01 o
   0 -10   8       45.51       44.57     15.88 o
   1 -10   8      488.91      484.36     29.31 o
   2 -10   8       99.60       90.46     20.26 o
   3 -10   8      234.66      230.73     16.40 o
   4 -10   8      119.17      152.38     15.06 o
   5 -10   8        2.40       -7.46     16.81 o
  -5  -9   8       18.83        8.37     25.80 o
  -4  -9   8       13.68       -3.49     26.50 o
  -3  -9   8       40.50       17.72     12.73 o
  -2  -9   8      281.23      344.37     25.51 o
  -1  -9   8       19.45       28.35     15.24 o
   0  -9   8        1.14        8.13      8.02 o
   1  -9   8       19.82       34.93      9.54 o
   2  -9   8      356.84      380.51     18.60 o
   3  -9   8        0.31       -1.86      9.35 o
   4  -9   8        4.87       -3.14      9.61 o
   5  -9   8        0.82       -5.31     10.30 o
   6  -9   8       23.76       43.36     12.77 o
  -6  -8   8       13.11       21.61     26.50 o
  -5  -8   8        0.54      -23.01     23.01 o
  -4  -8   8        4.67      -13.09     13.09 o
  -3  -8   8      146.87      141.99     17.39 o
  -2  -8   8       11.29       19.29      8.14 o
  -1  -8   8      556.33      548.81     19.33 o
   0  -8   8      952.49      928.80     26.28 o
   1  -8   8        5.47       15.51      8.82 o
   2  -8   8      156.10      171.98     13.53 o
   3  -8   8      224.85      237.75     15.58 o
   4  -8   8        4.63        9.09     10.46 o
   5  -8   8       21.21       14.31     11.03 o
   6  -8   8        1.36        4.40     10.78 o
   7  -8   8       65.18       97.55     19.56 o
  -6  -7   8      122.37      164.55     32.07 o
  -5  -7   8       24.92       13.94     24.40 o
  -4  -7   8       16.67        5.94      9.95 o
  -3  -7   8      108.10       94.23     13.94 o
  -2  -7   8      615.66      624.14     18.39 o
  -1  -7   8      296.94      315.89     15.03 o
   0  -7   8        5.55        8.66      9.08 o
   1  -7   8      111.90      115.20     11.90 o
   2  -7   8      595.61      577.09     23.12 o
   3  -7   8      108.46      130.03     12.92 o
   4  -7   8      249.14      215.28     14.78 o
   5  -7   8        3.44        2.79     17.58 o
   6  -7   8       57.99       64.35     12.31 o
   7  -7   8       17.81       32.38     16.12 o
  -7  -6   8        5.46       41.14     25.10 o
  -6  -6   8        5.30        2.98     12.12 o
  -5  -6   8       29.80       34.79     25.45 o
  -4  -6   8       93.86       59.59     10.67 o
  -3  -6   8      237.82      217.48     13.58 o
  -2  -6   8      970.46     1012.08     27.05 o
  -1  -6   8      148.19      153.95     14.76 o
   0  -6   8        2.66        7.94      8.73 o
   1  -6   8        0.62       -8.98      8.98 o
   2  -6   8       48.29       47.80     10.16 o
   3  -6   8      285.58      277.79     15.81 o
   4  -6   8        8.62       10.38     10.13 o
   5  -6   8       39.91       44.91     10.62 o
   6  -6   8      148.02      140.12     14.29 o
   7  -6   8       60.86       72.32     13.77 o
   8  -6   8       81.20       60.31     15.52 o
  -7  -5   8       21.18       47.82     15.69 o
  -6  -5   8       12.25       16.69     14.64 o
  -5  -5   8       43.43       42.50     10.66 o
  -4  -5   8       13.29       11.72     12.29 o
  -3  -5   8      342.55      313.48     15.55 o
  -2  -5   8      520.34      559.54     27.20 o
  -1  -5   8       59.77       58.49      9.67 o
   0  -5   8      611.81      608.19     19.51 o
   1  -5   8      600.25      604.52     21.20 o
   2  -5   8       89.05       84.80     12.26 o
   3  -5   8      173.87      182.38     13.59 o
   4  -5   8      226.45      223.61     18.55 o
   5  -5   8       28.53       30.48     10.23 o
   6  -5   8       85.78       89.10     12.36 o
   7  -5   8       15.47       11.26     12.04 o
   8  -5   8       47.25       61.40     15.59 o
  -7  -4   8        5.32       19.58     22.66 o
  -6  -4   8        1.07        3.74     19.52 o
  -5  -4   8       22.11       10.41      9.56 o
  -4  -4   8        6.51       10.76      9.90 o
  -3  -4   8       86.26       79.78     11.81 o
  -2  -4   8       97.68      126.13     18.55 o
  -1  -4   8      376.49      370.90     14.54 o
   0  -4   8     1201.65     1136.77     27.22 o
   1  -4   8       55.77       72.28      9.61 o
   2  -4   8       90.08       99.78     10.23 o
   3  -4   8      175.35      179.09     12.75 o
   4  -4   8       10.26       15.95     13.78 o
   5  -4   8      410.08      381.98     17.83 o
   6  -4   8       21.04       27.75      9.08 o
   7  -4   8      110.62      129.63     15.67 o
   8  -4   8       30.84       28.12     12.99 o
  -8  -3   8        0.52       16.13     13.74 o
  -7  -3   8        2.32       17.43     13.39 o
  -6  -3   8        7.44        6.76      9.62 o
  -5  -3   8       10.42        2.83      8.70 o
  -4  -3   8      364.92      409.50     18.57 o
  -3  -3   8       76.34       61.56     13.72 o
  -2  -3   8      583.53      545.52     31.13 o
  -1  -3   8       67.20       77.01     12.73 o
   0  -3   8       72.73       61.71      7.70 o
   1  -3   8      770.84      826.22     21.94 o
   2  -3   8        8.35       16.00      8.58 o
   3  -3   8       10.47       17.49     14.31 o
   4  -3   8      288.81      321.36     15.82 o
   5  -3   8      168.54      184.58     13.69 o
   6  -3   8       76.05       77.35     10.29 o
   7  -3   8        0.23      -11.37     11.37 o
   8  -3   8       81.98      111.91     16.01 o
   9  -3   8       77.67       71.67     15.53 o
  -8  -2   8       14.98       19.72     14.99 o
  -7  -2   8       50.11       54.59     14.20 o
  -6  -2   8       79.15       48.10     14.96 o
  -5  -2   8      280.61      285.60     16.89 o
  -4  -2   8      610.36      640.93     33.57 o
  -3  -2   8       10.93       -0.85     14.99 o
  -2  -2   8      226.25      217.94     16.58 o
  -1  -2   8       46.37       47.35     14.64 o
   0  -2   8      518.02      484.80     37.65 o
   1  -2   8        7.13        2.60      6.68 o
   2  -2   8      224.67      211.08     16.81 o
   3  -2   8      122.93      120.04     10.77 o
   4  -2   8      966.26      916.23     25.17 o
   5  -2   8       67.06       75.11     10.77 o
   6  -2   8      751.77      693.86     19.67 o
   7  -2   8      152.95      175.25     16.88 o
   8  -2   8       55.04       68.17     13.83 o
   9  -2   8       30.44       17.92     13.67 o
  -8  -1   8        3.23       28.09     16.73 o
  -7  -1   8       20.70       13.52     11.75 o
  -6  -1   8      121.21      125.81     19.48 o
  -5  -1   8      135.76      127.38     13.52 o
  -4  -1   8      185.62      177.18     13.48 o
  -3  -1   8     1039.92     1018.89     26.51 o
  -2  -1   8       20.38        7.96     10.19 o
  -1  -1   8        0.22       -0.42      9.28 o
   0  -1   8       24.29       15.09      7.59 o
   1  -1   8      512.98      489.99     18.45 o
   2  -1   8      872.35      948.55     29.53 o
   3  -1   8      258.22      227.44     12.95 o
   4  -1   8        7.60        5.70      7.92 o
   5  -1   8     1675.01     1662.87     32.56 o
   6  -1   8      352.77      307.42     13.00 o
   7  -1   8      389.58      386.02     37.08 o
   8  -1   8      149.82      162.27     16.45 o
   9  -1   8       65.42       76.66     14.62 o
  -8   0   8       35.78       61.39     15.38 o
  -7   0   8      243.27      233.33     33.30 o
  -6   0   8       10.29       -0.31     11.25 o
  -5   0   8      251.03      210.05     15.38 o
  -4   0   8      221.31      221.15     14.77 o
  -3   0   8        9.24        6.91      8.42 o
  -2   0   8       90.36       89.82     12.73 o
  -1   0   8       35.45       48.57     10.89 o
   0   0   8      155.30      151.18     12.79 o
   1   0   8       12.23       11.70      5.42 o
   2   0   8     2734.40     2879.80     45.89 o
   3   0   8       80.64       92.52      8.67 o
   4   0   8      408.54      409.01     13.95 o
   5   0   8       12.26       -0.86      8.15 o
   6   0   8     1916.33     1863.05     51.76 o
   7   0   8       22.85       22.55     11.03 o
   8   0   8       39.46       33.66     25.35 o
   9   0   8       45.39       30.15     12.63 o
  -8   1   8       10.70        6.13     13.00 o
  -7   1   8      133.66      124.45     32.13 o
  -6   1   8       80.66       96.35     20.24 o
  -5   1   8        7.41       -1.43     10.14 o
  -4   1   8        6.14      -11.74     11.74 o
  -3   1   8      325.63      349.13     15.31 o
  -2   1   8       26.23       24.94      5.33 o
  -1   1   8        4.51        7.49      6.82 o
   0   1   8      444.86      498.73     15.72 o
   1   1   8      383.90      351.82     11.39 o
   2   1   8      299.66      265.46     10.85 o
   3   1   8     3528.73     3617.87     55.78 o
   4   1   8        6.32       11.76      5.75 o
   5   1   8       14.14       14.13      6.51 o
   6   1   8        1.32       -5.50     13.33 o
   7   1   8      491.69      508.49     22.82 o
   8   1   8       88.17      104.77     14.64 o
   9   1   8       57.12       47.78     13.36 o
  -8   2   8        5.12       16.26     12.44 o
  -7   2   8      100.40      105.73     13.79 o
  -6   2   8       93.18      106.19     13.07 o
  -5   2   8       10.95        3.46     12.30 o
  -4   2   8      198.83      195.27     13.95 o
  -3   2   8       36.50       44.26      9.40 o
  -2   2   8       70.73       72.17      5.68 o
  -1   2   8       57.95       58.95      5.67 o
   0   2   8      285.69      333.18      8.87 o
   1   2   8      386.04      441.60     11.44 o
   2   2   8      374.49      420.97     12.81 o
   3   2   8        0.23        3.61      6.29 o
   4   2   8      789.47      860.74     16.21 o
   5   2   8       60.03       69.09     15.96 o
   6   2   8      725.11      700.42     25.63 o
   7   2   8      221.27      212.78     15.97 o
   8   2   8       13.03       17.71     11.58 o
   9   2   8       28.39       37.35     12.43 o
  -8   3   8       13.10       27.01     11.85 o
  -7   3   8       23.96       37.89     11.23 o
  -6   3   8       13.60       11.13     10.23 o
  -5   3   8       55.02        9.54     30.13 o
  -4   3   8       54.62       35.74     11.23 o
  -3   3   8       97.83      112.48     11.36 o
  -2   3   8       81.92       67.90      5.63 o
  -1   3   8       26.37       42.30      6.04 o
   0   3   8      178.50      187.30      8.49 o
   1   3   8      627.10      625.12     13.69 o
   2   3   8      326.40      334.07     11.44 o
   3   3   8      766.29      756.02     17.68 o
   4   3   8       23.14       10.48      7.18 o
   5   3   8      119.74      123.99     12.83 o
   6   3   8       13.64       26.71     12.30 o
   7   3   8      978.69      935.62     30.33 o
   8   3   8       27.70       31.68     11.31 o
   9   3   8       21.78       13.24     11.42 o
  -7   4   8       40.63       53.79     12.82 o
  -6   4   8       78.65       80.50     18.66 o
  -5   4   8        0.02       -9.52      9.52 o
  -4   4   8      108.42       83.49     12.41 o
  -3   4   8      216.52      223.99     13.95 o
  -2   4   8       18.68       34.43      8.85 o
  -1   4   8      178.78      190.73      8.58 o
   0   4   8        0.45        4.97      5.51 o
   1   4   8      105.19      116.55      7.10 o
   2   4   8      275.20      236.94      9.99 o
   3   4   8      181.66      170.84      9.29 o
   4   4   8       73.40       85.82      6.24 o
   5   4   8       33.39       38.72     10.31 o
   6   4   8      458.15      428.83     19.60 o
   7   4   8        0.87       -9.57      9.57 o
   8   4   8       17.15       12.50     11.68 o
   9   4   8       30.27       47.08     13.72 o
  -7   5   8       15.87       23.68     24.66 o
  -6   5   8       10.63        3.14     12.74 o
  -5   5   8      173.62      186.86     15.78 o
  -4   5   8      117.58      116.01     13.24 o
  -3   5   8      135.44      136.12     12.61 o
  -2   5   8       88.49       65.46     10.36 o
  -1   5   8      296.36      275.95     10.79 o
   0   5   8        0.72       -0.88      5.79 o
   1   5   8        1.98       12.99      6.58 o
   2   5   8       12.75        4.75      6.27 o
   3   5   8     1977.32     2055.71     35.64 o
   4   5   8      277.42      318.83     12.27 o
   5   5   8      290.07      257.06     15.64 o
   6   5   8        6.22       19.01     10.20 o
   7   5   8      733.45      663.52     25.31 o
   8   5   8       81.74       80.51     13.76 o
   9   5   8       31.98       16.92     11.59 o
  -7   6   8       20.83       -0.24     13.00 o
  -6   6   8       86.94       98.32     15.45 o
  -5   6   8       12.97       20.51     14.53 o
  -4   6   8      262.69      235.76     16.14 o
  -3   6   8        4.04       17.71     10.42 o
  -2   6   8      112.24      126.83      8.75 o
  -1   6   8      332.29      357.82     16.30 o
   0   6   8       35.78       50.86      7.32 o
   1   6   8      611.89      600.44     16.61 o
   2   6   8      768.99      765.39     17.53 o
   3   6   8       24.06       14.81      6.80 o
   4   6   8      809.12      803.31     24.67 o
   5   6   8      155.81      147.24     13.10 o
   6   6   8     1259.28     1202.59     33.73 o
   7   6   8        0.06       -5.38      9.82 o
   8   6   8      750.89      681.86     27.76 o
   9   6   8       11.07        7.31     11.94 o
  -7   7   8       44.00       51.78     18.45 o
  -6   7   8      156.83      142.08     14.73 o
  -5   7   8        7.45       39.84     16.39 o
  -4   7   8       48.08       38.25     12.63 o
  -3   7   8       72.28       67.41     11.28 o
  -2   7   8       27.62       15.19      7.27 o
  -1   7   8      115.80      109.11     11.75 o
   0   7   8      457.19      458.56     20.84 o
   1   7   8        0.21        3.70      7.11 o
   2   7   8      288.63      323.54     13.06 o
   3   7   8     1765.14     1744.01     39.15 o
   4   7   8      239.12      246.71     14.99 o
   5   7   8        1.60        1.44      9.93 o
   6   7   8       80.67       72.34     13.44 o
   7   7   8      387.75      334.84     18.95 o
   8   7   8       30.97       16.37     15.03 o
   9   7   8      100.84       79.61     14.62 o
  -6   8   8        5.26       13.23     11.57 o
  -5   8   8      106.02      113.19     14.12 o
  -4   8   8      313.86      310.77     18.33 o
  -3   8   8       71.16       99.06     11.89 o
  -2   8   8        0.02        3.41      9.43 o
  -1   8   8       28.03       26.77     10.23 o
   0   8   8       70.57       75.50     15.00 o
   1   8   8      525.40      535.68     19.97 o
   2   8   8       59.77       46.09     10.31 o
   3   8   8      100.99      101.28     10.66 o
   4   8   8     2139.68     2096.69     46.32 o
   5   8   8      230.46      239.82     26.14 o
   6   8   8       55.18       55.85     11.41 o
   7   8   8       62.89       75.81     17.71 o
   8   8   8      257.00      275.27     19.27 o
   9   8   8       14.98       14.99     12.41 o
  -6   9   8        0.36       13.85     12.41 o
  -5   9   8       78.55       75.03     14.56 o
  -4   9   8       57.03       52.29     12.27 o
  -3   9   8      175.41      180.30     15.19 o
  -2   9   8      340.73      334.68     18.00 o
  -1   9   8      223.62      209.50     17.50 o
   0   9   8        8.70       22.04     10.35 o
   1   9   8        3.15        3.14      8.98 o
   2   9   8      613.43      581.64     25.92 o
   3   9   8      266.57      291.06     16.97 o
   4   9   8       13.51       -0.56      8.98 o
   5   9   8      245.76      242.19     30.30 o
   6   9   8      103.56       90.43     12.45 o
   7   9   8      189.23      185.97     16.81 o
   8   9   8        0.87       10.24     15.89 o
  -5  10   8        7.76        6.07     11.08 o
  -4  10   8       11.14       -8.10     10.30 o
  -3  10   8       94.55      104.32     13.67 o
  -2  10   8        8.09        4.59     10.01 o
  -1  10   8      269.49      266.13     16.39 o
   0  10   8       86.84      100.12     14.44 o
   1  10   8       34.46       48.53     13.16 o
   2  10   8       65.69       72.79     13.94 o
   3  10   8       88.44       91.21     13.72 o
   4  10   8       13.86       19.99     10.60 o
   5  10   8       76.73       70.25     12.96 o
   6  10   8        5.80       10.03      9.62 o
   7  10   8        8.22       22.02     17.43 o
   8  10   8       49.14       50.24     19.99 o
  -5  11   8        0.02        4.89     11.38 o
  -4  11   8       11.09        8.48     11.64 o
  -3  11   8      192.74      195.72     16.47 o
  -2  11   8       32.21       59.30     14.04 o
  -1  11   8        1.14       12.75     14.99 o
   0  11   8        4.50       16.35     12.22 o
   1  11   8       17.35       22.83     17.78 o
   2  11   8      122.92      117.19     14.77 o
   3  11   8       32.98       27.89     14.64 o
   4  11   8        1.09       -9.14      9.14 o
   5  11   8      119.52      147.38     20.57 o
   6  11   8       63.17       43.23     29.28 o
   7  11   8       39.30       34.16     31.38 o
  -4  12   8       67.29       77.63     16.24 o
  -3  12   8       47.82       41.27     14.04 o
  -2  12   8      114.57      135.69     24.40 o
  -1  12   8        4.86       19.80     12.76 o
   0  12   8        8.41       13.51     12.02 o
   1  12   8      103.24      124.68     15.72 o
   2  12   8      363.35      340.22     28.59 o
   3  12   8       41.85       70.42     29.28 o
   4  12   8       92.94       98.09     22.23 o
   5  12   8      208.33      236.36     39.05 o
   6  12   8        7.68        0.70     28.59 o
   7  12   8       39.25       47.41     32.07 o
  -3  13   8       20.56       29.31     14.67 o
  -2  13   8       29.78       34.99     14.04 o
  -1  13   8        5.00       11.58     12.37 o
   0  13   8       34.71       51.26     12.82 o
   1  13   8        1.96        0.70     21.61 o
   2  13   8       62.44       66.24     31.38 o
   3  13   8        1.54        6.28     27.19 o
   4  13   8        5.58       10.24     17.74 o
   5  13   8        0.20       36.26     25.80 o
   6  13   8      123.04       64.84     32.07 o
  -2  14   8      113.92      112.95     34.16 o
  -1  14   8       69.28       36.95     24.40 o
   0  14   8       88.82       87.15     29.28 o
   1  14   8       95.98      120.62     32.07 o
   2  14   8       28.08       36.26     31.38 o
   3  14   8      116.71       98.31     37.65 o
   4  14   8       28.54       32.49     21.28 o
   5  14   8        0.80       -2.09     26.50 o
   0  15   8        0.11      -20.92     23.01 o
   1  15   8       11.19       12.55     28.59 o
   2  15   8       70.39       41.83     33.47 o
   3  15   8       27.90        1.39     33.47 o
  -1 -12   9        5.43      -28.59     28.59 o
   0 -12   9       28.34       16.04     27.89 o
   1 -12   9        9.42        8.24     16.07 o
  -3 -11   9        4.82       -9.06     27.19 o
  -2 -11   9       82.88      120.62     35.56 o
  -1 -11   9       24.80        0.70     25.10 o
   0 -11   9        1.09      -22.31     22.31 o
   1 -11   9        8.09      -10.90     16.39 o
   2 -11   9        0.51       -3.75     14.27 o
   3 -11   9      129.93      143.01     22.17 o
  -4 -10   9       13.10        1.39     28.59 o
  -3 -10   9        1.96      -18.13     23.71 o
  -2 -10   9        0.02       18.83     29.28 o
  -1 -10   9        7.18        3.00     15.21 o
   0 -10   9       76.23      110.34     25.10 o
   1 -10   9        1.21       -0.46     15.24 o
   2 -10   9       17.53        9.12     14.77 o
   3 -10   9       47.86       53.24     11.50 o
   4 -10   9      190.96      224.12     17.58 o
   5 -10   9       25.56       28.42     12.47 o
  -5  -9   9        2.14      -11.16     28.59 o
  -4  -9   9       25.11       14.64     27.89 o
  -3  -9   9       15.36       14.64     24.40 o
  -2  -9   9       29.83       32.07     25.80 o
  -1  -9   9        1.18        4.18     21.27 o
   0  -9   9       58.45       51.82      9.54 o
   1  -9   9      174.46      177.58     13.49 o
   2  -9   9      372.49      372.73     18.33 o
   3  -9   9       32.96       52.53     11.57 o
   4  -9   9       75.43       74.19     13.32 o
   5  -9   9       94.51      119.63     14.74 o
  -5  -8   9        6.97      -11.85     26.50 o
  -4  -8   9       25.51       26.50     29.98 o
  -3  -8   9       88.76      110.16     28.59 o
  -2  -8   9        3.15        9.61     14.29 o
  -1  -8   9       58.25       37.63      9.60 o
   0  -8   9      152.83      166.73     12.50 o
   1  -8   9      989.03     1007.74     29.13 o
   2  -8   9        0.00        6.73      9.88 o
   3  -8   9      135.18      140.72     13.32 o
   4  -8   9      149.08      172.67     15.06 o
   5  -8   9       19.83       34.50     12.10 o
   6  -8   9        9.20        8.25     12.06 o
  -6  -7   9        1.63       27.19     25.10 o
  -5  -7   9        0.39       16.04     27.19 o
  -4  -7   9        0.41       26.98     13.51 o
  -3  -7   9       51.45       43.83     11.78 o
  -2  -7   9      176.08      144.65     16.03 o
  -1  -7   9      232.71      231.71     14.01 o
   0  -7   9      297.70      317.89     15.68 o
   1  -7   9       30.77       33.84      9.84 o
   2  -7   9        3.30       16.49      9.60 o
   3  -7   9        6.65       11.03      9.95 o
   4  -7   9       76.16       82.28     12.20 o
   5  -7   9       55.86       68.84     15.86 o
   6  -7   9       51.97       70.65     12.96 o
   7  -7   9       16.45       41.89     17.02 o
  -6  -6   9        0.02       33.47     25.10 o
  -5  -6   9        8.57       14.84     12.88 o
  -4  -6   9        4.35       -0.32     11.29 o
  -3  -6   9      294.10      273.65     19.08 o
  -2  -6   9       87.14       74.97      9.54 o
  -1  -6   9     1738.77     1713.86     38.53 o
   0  -6   9      106.41      102.03     12.76 o
   1  -6   9        8.74       -4.98      9.37 o
   2  -6   9       70.39       75.07     11.44 o
   3  -6   9      176.10      164.22     13.64 o
   4  -6   9      146.21      144.28     13.21 o
   5  -6   9       62.91       63.08     12.51 o
   6  -6   9       41.12       47.83     12.09 o
   7  -6   9       31.54       37.54     13.49 o
  -7  -5   9        0.10      -12.99     12.99 o
  -6  -5   9        2.97       10.27     12.46 o
  -5  -5   9        0.97       10.05     16.04 o
  -4  -5   9       43.70       30.78     17.78 o
  -3  -5   9      153.45      157.48     15.41 o
  -2  -5   9      219.76      226.78     11.27 o
  -1  -5   9      253.27      244.71     13.44 o
   0  -5   9        0.80       -7.70      7.97 o
   1  -5   9        9.27       17.74      9.38 o
   2  -5   9     1009.57      994.84     27.55 o
   3  -5   9       64.43       70.77     12.09 o
   4  -5   9      152.70      151.66     16.75 o
   5  -5   9       50.78       60.84     12.00 o
   6  -5   9        4.11       -2.03      9.97 o
   7  -5   9        1.75       -1.84     12.83 o
   8  -5   9        3.80        3.13     13.72 o
  -7  -4   9       37.61       66.40     16.23 o
  -6  -4   9       12.59        9.97     12.88 o
  -5  -4   9      115.06      101.40     24.05 o
  -4  -4   9        1.74       21.40     11.83 o
  -3  -4   9      234.02      231.27     18.04 o
  -2  -4   9        1.30       -9.61      9.61 o
  -1  -4   9       44.68       54.13     11.44 o
   0  -4   9      197.31      199.34     11.70 o
   1  -4   9      183.61      206.38     12.98 o
   2  -4   9        4.13        3.01      8.88 o
   3  -4   9      477.65      504.66     19.56 o
   4  -4   9       94.87      121.13     12.90 o
   5  -4   9       23.80       32.09     11.04 o
   6  -4   9       21.77       22.25      9.53 o
   7  -4   9       50.85       62.15     15.04 o
   8  -4   9       49.04       59.00     14.71 o
  -7  -3   9        0.90       11.63     12.73 o
  -6  -3   9       43.99       52.22     14.57 o
  -5  -3   9      263.89      273.00     20.43 o
  -4  -3   9       48.70       23.28     12.37 o
  -3  -3   9      731.96      657.31     27.81 o
  -2  -3   9      802.41      821.70     30.32 o
  -1  -3   9      361.43      327.71     15.18 o
   0  -3   9      465.53      463.21     21.43 o
   1  -3   9      117.56      123.83     10.30 o
   2  -3   9      349.29      311.63     14.97 o
   3  -3   9      138.12      139.64     15.68 o
   4  -3   9      172.28      165.90     14.62 o
   5  -3   9      582.72      557.96     18.80 o
   6  -3   9      259.91      239.70     16.20 o
   7  -3   9        2.12        1.27     13.29 o
   8  -3   9      115.80      111.04     16.14 o
  -7  -2   9        7.23       45.52     15.06 o
  -6  -2   9        2.17       25.94     15.34 o
  -5  -2   9       20.53       23.45     13.53 o
  -4  -2   9       31.09       27.73     17.43 o
  -3  -2   9      266.54      296.00     19.93 o
  -2  -2   9       50.42       50.95     13.80 o
  -1  -2   9     1845.89     1821.87    104.93 o
   0  -2   9       35.29       43.94     11.48 o
   1  -2   9       33.30       44.62      7.65 o
   2  -2   9        0.36        9.10     14.80 o
   3  -2   9      300.53      293.89     15.02 o
   4  -2   9        0.85       -2.71      9.57 o
   5  -2   9      163.90      164.95     12.07 o
   6  -2   9       61.08       38.84      9.50 o
   7  -2   9      601.57      643.67     26.61 o
   8  -2   9       16.55       24.74     12.78 o
   9  -2   9       91.43      127.89     16.89 o
  -7  -1   9      102.88      115.83     17.17 o
  -6  -1   9       24.43       26.37     13.50 o
  -5  -1   9      400.68      374.33     22.61 o
  -4  -1   9       93.43       63.79      9.56 o
  -3  -1   9       67.63       68.70     14.89 o
  -2  -1   9      480.53      453.41     22.42 o
  -1  -1   9        8.21       17.72     10.83 o
   0  -1   9      317.75      312.62     14.27 o
   1  -1   9      136.05      153.29      9.84 o
   2  -1   9      129.03      112.98     12.56 o
   3  -1   9       68.73       62.27      8.81 o
   4  -1   9      870.97      858.58     21.67 o
   5  -1   9       45.97       46.51      9.55 o
   6  -1   9       44.73       48.37     12.54 o
   7  -1   9       16.59        1.95     11.55 o
   8  -1   9      462.47      500.34     24.90 o
   9  -1   9       42.62       59.14     15.04 o
  -7   0   9       18.84       41.47     14.04 o
  -6   0   9       10.44        6.65     29.98 o
  -5   0   9      383.94      350.44     33.10 o
  -4   0   9        7.08       16.19     12.88 o
  -3   0   9       81.57       83.45     13.10 o
  -2   0   9        4.84       -2.21     11.35 o
  -1   0   9      814.98      857.92     30.17 o
   0   0   9      282.89      277.71     23.36 o
   1   0   9       59.65       74.87      5.93 o
   2   0   9        3.69       -0.57      6.68 o
   3   0   9      383.11      398.21     14.37 o
   4   0   9       75.07       66.03      9.37 o
   5   0   9     1116.69     1176.24     26.47 o
   6   0   9      352.78      359.22     19.45 o
   7   0   9        1.61       -9.96     11.12 o
   8   0   9        3.37       -8.46     11.55 o
   9   0   9       74.76       73.99     15.47 o
  -7   1   9      181.90      189.20     19.65 o
  -6   1   9       79.36       88.63     15.57 o
  -5   1   9       16.88       17.36     12.79 o
  -4   1   9      477.38      487.62     30.30 o
  -3   1   9       93.00       81.30      9.70 o
  -2   1   9      305.02      313.51     13.03 o
  -1   1   9      166.84      170.67     11.33 o
   0   1   9      511.87      462.19     16.04 o
   1   1   9      418.03      442.83     13.32 o
   2   1   9       61.35       89.84      8.79 o
   3   1   9       94.79       90.53      9.14 o
   4   1   9      355.29      344.24     15.90 o
   5   1   9       46.06       30.95      8.11 o
   6   1   9      268.21      263.20     18.07 o
   7   1   9       53.30       46.04     12.25 o
   8   1   9       82.14       83.61     13.80 o
   9   1   9        5.96      -11.11     14.47 o
  -7   2   9       34.51       29.18     21.27 o
  -6   2   9        9.69       60.17     15.66 o
  -5   2   9       80.12       80.40     13.20 o
  -4   2   9       11.39        1.82     11.44 o
  -3   2   9       43.19       24.65      9.30 o
  -2   2   9       57.87       69.85      6.17 o
  -1   2   9      284.74      299.12     12.64 o
   0   2   9       49.35       64.38      6.74 o
   1   2   9      127.26      150.57      8.29 o
   2   2   9       20.44       31.46      7.32 o
   3   2   9       26.83       47.95      8.00 o
   4   2   9       84.85       81.67     10.90 o
   5   2   9       52.20       67.25     12.19 o
   6   2   9       39.35       30.82     12.03 o
   7   2   9        1.24       -7.28     10.04 o
   8   2   9       32.80       26.39     11.74 o
   9   2   9       23.99        5.97     11.77 o
  -7   3   9        0.31      -12.11     12.56 o
  -6   3   9        2.56       -2.97     12.21 o
  -5   3   9        0.30        6.25      9.46 o
  -4   3   9      166.95      153.70     12.98 o
  -3   3   9       28.11       37.93     10.15 o
  -2   3   9       41.23       47.90      5.54 o
  -1   3   9      285.26      328.21     10.97 o
   0   3   9      417.75      469.94     13.14 o
   1   3   9       26.57       37.33      6.32 o
   2   3   9       22.15       17.95      7.22 o
   3   3   9      227.24      237.44     11.03 o
   4   3   9      266.04      261.99      9.47 o
   5   3   9       13.13       23.96     10.42 o
   6   3   9       57.63       37.68     13.15 o
   7   3   9      172.63      169.26     15.51 o
   8   3   9        6.21      -10.11     10.93 o
   9   3   9        4.13      -10.81     11.56 o
  -7   4   9        0.04       -5.15     18.48 o
  -6   4   9        0.34       13.75     10.42 o
  -5   4   9       56.78       70.78     11.45 o
  -4   4   9       40.91       59.07     10.94 o
  -3   4   9        2.42       13.49      9.38 o
  -2   4   9        0.29        2.77     10.35 o
  -1   4   9      163.76      144.47      8.55 o
   0   4   9      123.70      147.46      8.85 o
   1   4   9       75.71       64.28      7.55 o
   2   4   9      158.84      164.25      9.43 o
   3   4   9      407.07      365.63     12.87 o
   4   4   9       26.55       29.77      7.56 o
   5   4   9      197.10      176.05     14.73 o
   6   4   9       30.70       31.22     10.98 o
   7   4   9      445.44      419.44     22.26 o
   8   4   9        1.51      -10.28     10.28 o
   9   4   9       34.65       44.56     14.05 o
  -7   5   9        5.09       14.99     14.38 o
  -6   5   9      104.48      131.26     14.28 o
  -5   5   9       16.41       20.41     10.45 o
  -4   5   9      189.66      171.95     14.01 o
  -3   5   9       35.62       51.23     10.86 o
  -2   5   9       10.36       16.64      9.31 o
  -1   5   9       51.60       56.09      7.36 o
   0   5   9      750.03      740.10     18.36 o
   1   5   9      157.92      175.26     10.23 o
   2   5   9       62.91       95.87      8.68 o
   3   5   9       51.79       57.13      7.72 o
   4   5   9     1016.57      991.76     37.03 o
   5   5   9       57.47       51.79     11.80 o
   6   5   9        7.16       23.05     10.77 o
   7   5   9        8.11       25.02     11.01 o
   8   5   9      263.79      249.44     18.26 o
   9   5   9       19.49       10.99     12.53 o
  -7   6   9       32.54       51.72     13.34 o
  -6   6   9        0.85       14.67     11.36 o
  -5   6   9       68.28       94.85     13.91 o
  -4   6   9      168.74      158.46     14.24 o
  -3   6   9        7.86       -7.28      9.07 o
  -2   6   9      148.04      152.99     13.18 o
  -1   6   9       45.09       43.77     10.21 o
   0   6   9       12.36       20.74      7.03 o
   1   6   9     1055.97     1081.85     28.96 o
   2   6   9      866.88      831.34     20.31 o
   3   6   9      749.28      756.86     19.29 o
   4   6   9       11.23        9.87      9.57 o
   5   6   9     1227.93     1181.03     32.75 o
   6   6   9       69.98       57.04     13.28 o
   7   6   9      159.04      153.98     15.20 o
   8   6   9       54.38       55.73     12.62 o
   9   6   9       28.30       25.13     12.52 o
  -6   7   9        0.01        3.12     12.58 o
  -5   7   9        0.63       -1.79     10.05 o
  -4   7   9        0.05       -1.27      9.75 o
  -3   7   9      188.01      184.42     15.37 o
  -2   7   9        2.81        6.85     14.16 o
  -1   7   9       29.58       32.50     10.85 o
   0   7   9        3.74       -2.18      9.79 o
   1   7   9      292.42      302.70     13.13 o
   2   7   9      563.88      549.21     15.48 o
   3   7   9     1526.91     1500.25     30.39 o
   4   7   9      897.72      879.54     27.18 o
   5   7   9        7.30       17.89     10.14 o
   6   7   9      391.60      403.77     19.93 o
   7   7   9       54.78       74.44     14.66 o
   8   7   9      146.60      135.76     15.45 o
   9   7   9       27.89       33.52     13.27 o
  -6   8   9      106.85      119.99     17.87 o
  -5   8   9       88.18       91.46     13.64 o
  -4   8   9        0.03        5.76     10.25 o
  -3   8   9      390.63      374.70     20.61 o
  -2   8   9      262.01      236.37     15.94 o
  -1   8   9      106.61      115.51     12.79 o
   0   8   9      333.35      320.57     19.96 o
   1   8   9     1257.73     1262.22     33.16 o
   2   8   9      273.09      260.09     15.25 o
   3   8   9       93.74       83.81     11.66 o
   4   8   9      185.57      198.20     14.10 o
   5   8   9      209.40      211.27     15.04 o
   6   8   9      103.39      103.82     13.82 o
   7   8   9        3.57        5.02     10.28 o
   8   8   9       26.25       24.58     12.09 o
  -5   9   9       16.14       21.44     11.78 o
  -4   9   9        9.16       24.89     10.93 o
  -3   9   9      137.52      126.18     13.60 o
  -2   9   9        2.35        1.69      8.78 o
  -1   9   9      632.86      608.14     23.13 o
   0   9   9       11.60        6.68     10.16 o
   1   9   9      361.02      356.86     17.47 o
   2   9   9      514.55      507.35     25.92 o
   3   9   9      106.98      123.75     13.38 o
   4   9   9      158.33      196.28     14.37 o
   5   9   9        7.37       -2.05      9.36 o
   6   9   9        4.12       29.74     11.11 o
   7   9   9       31.40       19.24     10.95 o
   8   9   9       54.88       63.38     15.96 o
  -5  10   9       26.79       33.26     17.30 o
  -4  10   9        2.98        0.81     10.57 o
  -3  10   9       60.56       93.38     13.48 o
  -2  10   9       71.16       93.76     13.01 o
  -1  10   9        0.89        2.94     16.31 o
   0  10   9       47.25       40.30     10.55 o
   1  10   9        2.82        2.91     12.00 o
   2  10   9       81.24       74.76     14.35 o
   3  10   9        8.10        2.11      9.99 o
   4  10   9      248.29      222.64     18.16 o
   5  10   9      108.20       99.49     17.20 o
   6  10   9        0.93        5.49     17.60 o
   7  10   9        0.15       -0.35      9.99 o
   8  10   9       18.36       31.59     17.49 o
  -4  11   9        8.99       20.77     12.08 o
  -3  11   9       18.73       33.28     11.89 o
  -2  11   9      253.08      225.93     16.47 o
  -1  11   9        1.18       12.73     10.09 o
   0  11   9        0.06      -12.90     12.90 o
   1  11   9      100.17      104.07     16.73 o
   2  11   9      133.96      130.84     15.61 o
   3  11   9      290.07      297.85     20.08 o
   4  11   9      145.57      119.38     15.31 o
   5  11   9        1.90      -10.04     10.04 o
   6  11   9        0.11      -23.71     23.71 o
   7  11   9      106.00      102.49     36.26 o
  -3  12   9       20.55       18.18     14.04 o
  -2  12   9      137.13      161.06     18.41 o
  -1  12   9       29.39       29.71     15.34 o
   0  12   9       53.93       65.45     21.61 o
   1  12   9        5.60        7.99     12.12 o
   2  12   9      134.77      144.58     15.70 o
   3  12   9        3.57       10.72     11.97 o
   4  12   9       53.30       78.09     28.59 o
   5  12   9      189.68      216.14     37.65 o
   6  12   9        3.67      -10.46     25.80 o
   7  12   9        1.71      -13.25     27.89 o
  -3  13   9       88.84       62.93     29.28 o
  -2  13   9        1.73       12.13     13.89 o
  -1  13   9      342.86      399.02     25.25 o
   0  13   9       21.49       26.00     12.88 o
   1  13   9        0.03       -9.30     11.07 o
   2  13   9       45.63       29.98     28.59 o
   3  13   9      344.66      398.82     48.81 o
   4  13   9       39.78       61.78     21.28 o
   5  13   9       31.24       27.19     29.28 o
   6  13   9       36.25       44.62     29.98 o
  -1  14   9       59.81       80.88     32.07 o
   0  14   9      172.97      209.87     38.35 o
   1  14   9       37.35       47.41     29.28 o
   2  14   9       87.53      102.49     34.86 o
   3  14   9       60.76        7.67     28.59 o
   4  14   9      180.44      160.32     26.60 o
   2  15   9        2.70      -26.50     27.19 o
  -1 -11  10       24.65       11.16     31.38 o
   0 -11  10       94.45       93.43     30.68 o
   1 -11  10        0.00        5.58     25.80 o
   2 -11  10      127.73      149.59     21.94 o
  -3 -10  10       44.17       29.28     28.59 o
  -2 -10  10       77.02       76.70     31.38 o
  -1 -10  10       17.52      -25.10     25.10 o
   0 -10  10       22.29       -4.88     24.40 o
   1 -10  10      131.57       99.71     29.28 o
   2 -10  10      101.47       79.50     18.25 o
   3 -10  10       11.79      -10.20     15.68 o
   4 -10  10       49.35       48.81     16.27 o
  -4  -9  10       19.07       22.31     27.89 o
  -3  -9  10       37.94       21.61     26.50 o
  -2  -9  10      362.97      389.06     44.62 o
  -1  -9  10       91.93       78.09     28.59 o
   0  -9  10        1.71       -1.39     27.19 o
   1  -9  10        5.16        8.55      9.24 o
   2  -9  10      300.93      310.57     18.01 o
   3  -9  10      746.08      821.75     32.14 o
   4  -9  10       34.64       36.33     12.71 o
   5  -9  10        6.36        9.62     12.07 o
  -5  -8  10        3.51      -22.31     22.31 o
  -4  -8  10        4.79        4.18     28.59 o
  -3  -8  10       15.75      -23.01     26.50 o
  -2  -8  10       16.31        6.28     24.40 o
  -1  -8  10       50.45       33.92     11.72 o
   0  -8  10      111.50      119.51     14.69 o
   1  -8  10       21.44       32.78     10.44 o
   2  -8  10        1.88       19.92     10.37 o
   3  -8  10       86.98      120.67     13.83 o
   4  -8  10       11.44       29.78     11.79 o
   5  -8  10       38.89       34.38     12.77 o
   6  -8  10       11.82       12.18     12.15 o
  -5  -7  10       18.29      -23.01     25.80 o
  -4  -7  10       30.21       16.73     25.80 o
  -3  -7  10        8.72       -9.41     10.04 o
  -2  -7  10      208.75      214.83     16.68 o
  -1  -7  10      639.02      625.73     34.51 o
   0  -7  10        0.10        2.87     11.48 o
   1  -7  10     1028.33     1075.47     36.07 o
   2  -7  10      318.96      325.04     17.88 o
   3  -7  10       14.15       29.38     10.57 o
   4  -7  10        4.79        8.37     10.75 o
   5  -7  10       17.63       25.10     21.61 o
   6  -7  10       31.57       39.44     17.68 o
  -6  -6  10       16.88       36.26     27.89 o
  -5  -6  10       25.45       28.35     13.81 o
  -4  -6  10        4.96        1.91     11.85 o
  -3  -6  10        1.14       -3.99      8.15 o
  -2  -6  10        2.24        1.30     10.54 o
  -1  -6  10       73.73       89.94     13.51 o
   0  -6  10      358.58      321.51     15.75 o
   1  -6  10      418.95      388.97     17.35 o
   2  -6  10        0.46       -0.89      9.25 o
   3  -6  10      100.72       92.73     12.09 o
   4  -6  10      161.30      166.73     14.56 o
   5  -6  10       92.23      119.17     16.12 o
   6  -6  10        0.25        5.59     19.56 o
   7  -6  10        0.02       -3.02     22.46 o
  -6  -5  10        6.39        8.34     12.51 o
  -5  -5  10      102.63      126.15     17.15 o
  -4  -5  10        3.94        2.15     11.48 o
  -3  -5  10       58.84       66.14     13.62 o
  -2  -5  10        0.01       -4.67      9.32 o
  -1  -5  10       12.05        8.54     12.56 o
   0  -5  10       26.93       18.59      8.37 o
   1  -5  10       28.70       26.68      9.62 o
   2  -5  10       46.38       51.65     10.46 o
   3  -5  10      107.71      104.71     12.49 o
   4  -5  10        4.08       18.19     12.89 o
   5  -5  10       37.64       53.05     11.67 o
   6  -5  10       89.37      104.74     22.81 o
   7  -5  10       26.45       26.08     13.24 o
  -6  -4  10       55.39       75.15     15.60 o
  -5  -4  10       80.42       90.85     15.72 o
  -4  -4  10      154.57      160.51     18.41 o
  -3  -4  10       83.55       83.08     14.35 o
  -2  -4  10        2.99        2.41     11.83 o
  -1  -4  10     2053.59     1968.55     52.38 o
   0  -4  10      417.64      374.17     15.28 o
   1  -4  10      106.97      132.12     11.75 o
   2  -4  10       30.21       16.85     10.34 o
   3  -4  10      221.64      226.97     14.69 o
   4  -4  10      224.73      243.97     15.67 o
   5  -4  10       39.70       46.72     13.64 o
   6  -4  10        2.36       -4.95     17.41 o
   7  -4  10       48.07       57.63     14.03 o
   8  -4  10       22.61       20.46     14.31 o
  -7  -3  10        0.12       -5.41     22.66 o
  -6  -3  10       10.54        7.00     16.04 o
  -5  -3  10       46.48       49.63     14.91 o
  -4  -3  10        0.00       -7.00     12.22 o
  -3  -3  10       24.25       31.77     16.04 o
  -2  -3  10        0.30        2.72     12.24 o
  -1  -3  10     1036.67     1007.22     27.67 o
   0  -3  10      407.64      409.10     31.03 o
   1  -3  10      202.25      210.79     16.65 o
   2  -3  10      270.90      235.84     14.11 o
   3  -3  10      149.37      151.43     23.71 o
   4  -3  10       38.74       41.95     11.08 o
   5  -3  10       10.44       -4.29      9.37 o
   6  -3  10        6.37        6.18     10.64 o
   7  -3  10       14.28        7.82     12.62 o
   8  -3  10        0.48       -9.68     12.06 o
  -7  -2  10        8.95        4.23     14.39 o
  -6  -2  10       17.64       14.97     18.83 o
  -5  -2  10       61.88       65.33     14.83 o
  -4  -2  10      250.02      253.51     19.42 o
  -3  -2  10      747.60      662.21     28.78 o
  -2  -2  10      186.65      176.00     17.24 o
  -1  -2  10        3.11        3.18     16.04 o
   0  -2  10     2211.31     2184.10     55.27 o
   1  -2  10       50.72       56.19      8.19 o
   2  -2  10       49.64       51.48     12.13 o
   3  -2  10      219.51      228.32     14.60 o
   4  -2  10      343.23      324.99     15.18 o
   5  -2  10        0.93       -8.23      8.23 o
   6  -2  10       52.19       74.59     13.10 o
   7  -2  10       34.54       43.63     15.85 o
   8  -2  10        4.31        7.48     12.62 o
  -7  -1  10        1.30        9.96     14.24 o
  -6  -1  10        0.03        1.50     12.56 o
  -5  -1  10       42.58       35.39     13.67 o
  -4  -1  10      338.24      259.74     20.24 o
  -3  -1  10      749.99      688.32     29.82 o
  -2  -1  10      175.59      137.13     17.07 o
  -1  -1  10      810.20      794.37     29.97 o
   0  -1  10      792.82      749.43     42.71 o
   1  -1  10     1169.41     1161.31     35.68 o
   2  -1  10        5.13        9.89     11.04 o
   3  -1  10      293.81      257.24     13.08 o
   4  -1  10        2.29        2.87      9.11 o
   5  -1  10      683.50      673.93     19.85 o
   6  -1  10        0.14      -10.51     10.51 o
   7  -1  10       52.40       53.85     14.36 o
   8  -1  10        0.49       -1.75     11.83 o
   9  -1  10       32.83       33.63     14.34 o
  -7   0  10       11.41       19.09     14.27 o
  -6   0  10       13.32        4.61     13.20 o
  -5   0  10      452.72      433.64     25.01 o
  -4   0  10      828.16      767.74     31.57 o
  -3   0  10        9.53       10.87      7.99 o
  -2   0  10      609.56      672.33     28.59 o
  -1   0  10      492.24      556.78     25.30 o
   0   0  10     2297.02     2153.11     43.80 o
   1   0  10      535.42      504.16     18.37 o
   2   0  10       82.34       89.73     10.66 o
   3   0  10        2.64       -7.33      8.16 o
   4   0  10      245.20      235.42     12.71 o
   5   0  10        1.01      -10.92     12.01 o
   6   0  10      201.49      175.70     15.70 o
   7   0  10        5.95      -10.77     10.77 o
   8   0  10        0.81        1.14     12.06 o
   9   0  10        0.79       -8.56     12.87 o
  -7   1  10        2.75       -5.25     13.99 o
  -6   1  10      146.82      124.55     19.17 o
  -5   1  10       66.19       44.34     14.69 o
  -4   1  10      136.21      128.99     16.25 o
  -3   1  10     1023.07      940.10     34.55 o
  -2   1  10      143.27      152.78     11.12 o
  -1   1  10       45.99       43.06      9.12 o
   0   1  10      305.23      285.57     14.37 o
   1   1  10     1784.53     1656.53     30.56 o
   2   1  10       76.98       78.97      8.94 o
   3   1  10        2.97        2.41      8.24 o
   4   1  10        7.53       -3.83      8.93 o
   5   1  10      437.50      408.03     16.30 o
   6   1  10      283.64      304.35     26.71 o
   7   1  10       18.66       16.72     11.81 o
   8   1  10       11.12        7.30     13.39 o
   9   1  10        0.54        3.88     12.72 o
  -7   2  10       23.38       22.47     15.19 o
  -6   2  10      122.00      117.78     18.06 o
  -5   2  10       20.54       42.16     13.78 o
  -4   2  10       77.85       92.01     15.07 o
  -3   2  10       17.26        9.17     11.15 o
  -2   2  10      440.66      415.44     14.45 o
  -1   2  10       98.31      103.15     16.44 o
   0   2  10      956.45      920.02     44.79 o
   1   2  10      141.99      130.68      9.39 o
   2   2  10      905.51      897.43     21.24 o
   3   2  10      103.89      106.05      9.84 o
   4   2  10      299.81      277.73     12.84 o
   5   2  10        2.89        8.00      7.06 o
   6   2  10      663.09      651.24     25.40 o
   7   2  10        1.02       11.50     10.97 o
   8   2  10       71.71       70.20     20.82 o
   9   2  10        0.75       -7.94     12.78 o
  -7   3  10       14.03       39.85     15.68 o
  -6   3  10       31.82       27.42     14.04 o
  -5   3  10       12.04       36.51     13.39 o
  -4   3  10       79.46       89.41     10.07 o
  -3   3  10      411.27      392.80     22.78 o
  -2   3  10       61.78       58.64      6.29 o
  -1   3  10        0.00       -5.03      5.89 o
   0   3  10        0.09       -0.42      6.37 o
   1   3  10     1038.74     1055.62     20.56 o
   2   3  10      167.59      151.82     10.38 o
   3   3  10      119.43      141.34     10.41 o
   4   3  10       28.21       40.93      8.59 o
   5   3  10      485.36      457.71     28.68 o
   6   3  10        6.87       14.74     10.87 o
   7   3  10       40.93       37.52     11.51 o
   8   3  10       18.11        5.19     10.80 o
   9   3  10      225.63      249.78     19.53 o
  -7   4  10        3.36        9.38     14.04 o
  -6   4  10        0.09       -0.97     13.00 o
  -5   4  10       25.99        3.54     27.54 o
  -4   4  10      203.35      196.72     13.79 o
  -3   4  10       30.64       44.60      9.66 o
  -2   4  10      335.53      303.76     15.57 o
  -1   4  10      132.82      151.25      8.97 o
   0   4  10        6.99       12.47      6.92 o
   1   4  10      405.03      381.74     12.17 o
   2   4  10     1360.61     1352.02     27.43 o
   3   4  10      127.77      121.04      9.75 o
   4   4  10        0.28        1.95      7.41 o
   5   4  10       70.15       53.79      6.48 o
   6   4  10      997.60      965.95     39.05 o
   7   4  10       19.86        6.75     10.54 o
   8   4  10       19.88        9.61     11.88 o
   9   4  10        1.63        5.38     12.06 o
  -6   5  10       13.64       45.27     20.92 o
  -5   5  10       13.34       10.51     13.55 o
  -4   5  10      129.62      131.35     14.07 o
  -3   5  10      305.98      303.27     16.54 o
  -2   5  10      454.44      406.13     18.21 o
  -1   5  10       14.83       21.50      6.72 o
   0   5  10      198.48      183.49     16.71 o
   1   5  10      648.84      638.60     17.48 o
   2   5  10      500.52      492.75     20.03 o
   3   5  10      759.11      828.51     20.91 o
   4   5  10      500.21      510.32     16.09 o
   5   5  10     1042.48     1012.06     30.38 o
   6   5  10       59.14       62.22     11.96 o
   7   5  10      944.04      949.12     59.70 o
   8   5  10       15.30       13.51     11.63 o
   9   5  10       74.87       77.00     23.59 o
  -6   6  10       10.58       32.07     15.28 o
  -5   6  10      186.63      169.80     15.18 o
  -4   6  10       19.06       29.66     11.44 o
  -3   6  10       14.91        5.50      8.73 o
  -2   6  10        8.75        4.08      9.22 o
  -1   6  10        0.78        1.37      9.89 o
   0   6  10       30.43       25.03      7.45 o
   1   6  10       98.19       76.58     10.37 o
   2   6  10      289.23      334.49     13.60 o
   3   6  10      801.41      753.58     21.23 o
   4   6  10      286.31      308.73     13.04 o
   5   6  10      347.11      319.58     17.56 o
   6   6  10      750.35      753.24     26.81 o
   7   6  10        1.42       10.93     11.08 o
   8   6  10      283.04      288.94     19.78 o
   9   6  10        9.71       -2.35     14.85 o
  -6   7  10      193.20      232.74     18.09 o
  -5   7  10        0.65        3.61     10.54 o
  -4   7  10      215.97      227.66     16.93 o
  -3   7  10      349.86      321.74     17.97 o
  -2   7  10        0.31        6.76      9.91 o
  -1   7  10      336.46      331.34     17.35 o
   0   7  10      525.72      549.43     21.51 o
   1   7  10        0.43        0.57      7.66 o
   2   7  10      114.88      121.64      9.27 o
   3   7  10      959.51      961.18     23.42 o
   4   7  10      137.94      131.26     13.30 o
   5   7  10        4.23        2.68      9.66 o
   6   7  10        5.17        1.65      9.76 o
   7   7  10      282.10      326.81     33.57 o
   8   7  10        0.90       -0.14     11.05 o
  -5   8  10       27.75       41.68     12.08 o
  -4   8  10      162.20      189.72     16.25 o
  -3   8  10       33.74       31.38     11.05 o
  -2   8  10      132.10      118.56     12.94 o
  -1   8  10      585.54      584.65     23.91 o
   0   8  10       84.32      111.69     12.39 o
   1   8  10     1097.78     1032.66     25.39 o
   2   8  10      164.57      154.05     11.53 o
   3   8  10        0.85       -5.51      7.02 o
   4   8  10      218.14      260.02     26.78 o
   5   8  10       74.85       91.06     12.25 o
   6   8  10      121.00       95.47     13.13 o
   7   8  10       73.39       60.78     12.64 o
   8   8  10       62.21       61.10     13.89 o
  -5   9  10       10.80       -3.72     10.47 o
  -4   9  10       53.98       72.33     12.72 o
  -3   9  10        0.08       16.53     10.82 o
  -2   9  10       13.89        4.74      9.72 o
  -1   9  10        9.39       12.40      9.43 o
   0   9  10       88.19      103.50     14.69 o
   1   9  10      124.83      138.75     13.46 o
   2   9  10       43.23       33.91      9.41 o
   3   9  10      109.81       99.07     11.32 o
   4   9  10       81.33       85.35     13.21 o
   5   9  10       61.40       46.97     11.46 o
   6   9  10       38.70       32.50     11.09 o
   7   9  10       49.48       40.39     11.62 o
   8   9  10        7.49        6.58     11.74 o
  -4  10  10       15.83        9.14     32.42 o
  -3  10  10      125.36      137.13     18.16 o
  -2  10  10       78.31       76.81     11.59 o
  -1  10  10      108.32      103.85     24.31 o
   0  10  10       72.92       72.66     11.81 o
   1  10  10       22.93       38.95     11.00 o
   2  10  10      201.36      180.92     17.40 o
   3  10  10      106.94      101.30     14.18 o
   4  10  10        0.64       21.83     11.39 o
   5  10  10      100.73       97.29     12.92 o
   6  10  10       58.17       68.37     12.31 o
   7  10  10        3.82       -6.24     10.44 o
  -4  11  10        1.99       13.92     12.46 o
  -3  11  10      209.88      207.81     17.92 o
  -2  11  10        0.12      -10.28     10.75 o
  -1  11  10       67.44       86.36     12.92 o
   0  11  10       61.81       89.84     12.80 o
   1  11  10       11.34       11.16     13.53 o
   2  11  10       16.68       14.18     11.85 o
   3  11  10       20.82       15.50     10.13 o
   4  11  10      250.13      304.40     21.61 o
   5  11  10       31.17       41.40     13.18 o
   6  11  10       25.91       25.80     27.19 o
   7  11  10       86.03      112.34     52.29 o
  -3  12  10       11.25       10.16     12.11 o
  -2  12  10       78.85       89.35     16.23 o
  -1  12  10       74.06       98.48     16.76 o
   0  12  10      105.64      113.21     16.37 o
   1  12  10      176.03      181.59     24.09 o
   2  12  10      244.36      255.29     20.54 o
   3  12  10       31.32       34.27     11.07 o
   4  12  10       50.68       47.41     26.50 o
   5  12  10      191.73      230.09     40.44 o
   6  12  10        0.63      -16.04     27.19 o
  -2  13  10        0.26       20.77     24.75 o
  -1  13  10        1.04       -5.83     13.16 o
   0  13  10      115.52      156.91     18.44 o
   1  13  10        6.07       -3.64      8.88 o
   2  13  10      126.12      135.26     35.56 o
   3  13  10      169.73      154.09     38.35 o
   4  13  10       85.77      103.89     31.38 o
   5  13  10        1.22       11.16     24.40 o
   0  14  10        0.00      -20.92     25.10 o
   1  14  10      182.92      203.59     38.35 o
   2  14  10        2.25      -25.10     25.10 o
   3  14  10       17.81       16.04     32.07 o
   4  14  10        5.23       -6.97     20.92 o
  -1 -10  11        9.57      -25.80     25.80 o
   0 -10  11       19.48       28.59     28.59 o
   1 -10  11       27.05        0.00     28.59 o
   2 -10  11       11.12       12.55     29.28 o
  -3  -9  11       75.42       22.31     30.68 o
  -2  -9  11        5.30       -2.09     28.59 o
  -1  -9  11        3.18      -23.71     24.40 o
   0  -9  11       11.40      -26.50     26.50 o
   1  -9  11       32.38       23.71     28.59 o
   2  -9  11        1.01      -11.29     11.29 o
   3  -9  11        4.41        8.96     11.81 o
   4  -9  11       20.26       32.70     13.21 o
  -4  -8  11        1.13       16.73     30.68 o
  -3  -8  11       15.42       16.73     27.19 o
  -2  -8  11       50.35       91.34     29.98 o
  -1  -8  11       22.42      -25.80     25.80 o
   0  -8  11        1.38       -3.49     11.85 o
   1  -8  11      258.71      254.90     19.95 o
   2  -8  11       48.67       64.98     13.92 o
   3  -8  11      373.59      399.67     22.64 o
   4  -8  11       30.45       45.88     11.99 o
   5  -8  11        5.95       13.23     12.59 o
  -4  -7  11       34.04       39.05     29.98 o
  -3  -7  11       24.56       61.36     27.89 o
  -2  -7  11        0.02        8.83     10.60 o
  -1  -7  11      142.31      166.45     16.88 o
   0  -7  11       12.56        7.01     12.35 o
   1  -7  11      117.81       96.71     14.67 o
   2  -7  11      341.00      350.13     18.43 o
   3  -7  11      225.97      244.47     16.75 o
   4  -7  11       45.82       46.96     12.93 o
   5  -7  11        4.31       -9.48     17.52 o
   6  -7  11       37.46       39.84     15.86 o
  -5  -6  11       31.61       73.91     30.68 o
  -4  -6  11        3.22       -9.61     25.10 o
  -3  -6  11       75.76       95.87     11.99 o
  -2  -6  11      223.60      226.75     24.05 o
  -1  -6  11        0.43       21.32     12.46 o
   0  -6  11        0.44       -9.96     11.19 o
   1  -6  11        6.04      -10.74     12.02 o
   2  -6  11      212.56      227.69     15.18 o
   3  -6  11       39.95       26.20     10.81 o
   4  -6  11        0.46       -4.06     10.71 o
   5  -6  11        0.37       15.38     11.79 o
   6  -6  11        1.50       17.31     33.12 o
  -5  -5  11       13.55       16.39     12.56 o
  -4  -5  11       24.86       27.75     13.92 o
  -3  -5  11       59.48       57.32     15.31 o
  -2  -5  11      239.45      260.19     19.21 o
  -1  -5  11      739.67      688.37     28.98 o
   0  -5  11       74.89       85.14     14.25 o
   1  -5  11      283.27      266.73     19.25 o
   2  -5  11        1.30       -6.11     11.87 o
   3  -5  11      290.21      261.77     16.06 o
   4  -5  11       14.25       -2.51     15.05 o
   5  -5  11        0.82       14.09     19.10 o
   6  -5  11        0.05       10.26     12.11 o
   7  -5  11        0.18        1.93     13.11 o
  -6  -4  11       22.58       55.90     16.51 o
  -5  -4  11       13.77        7.57     13.39 o
  -4  -4  11       13.54       17.84     13.16 o
  -3  -4  11       94.33      104.93     15.60 o
  -2  -4  11      122.89      122.13     12.19 o
  -1  -4  11        0.04        2.89     11.19 o
   0  -4  11      312.53      287.06     20.22 o
   1  -4  11      373.11      380.33     22.11 o
   2  -4  11       23.83       10.81      9.42 o
   3  -4  11       14.24       18.10     12.65 o
   4  -4  11      152.87      129.75     14.64 o
   5  -4  11       30.95       31.16     17.47 o
   6  -4  11        0.06        8.47     25.66 o
   7  -4  11       23.02       43.54     14.36 o
  -6  -3  11       16.88       14.22     19.17 o
  -5  -3  11        3.22        1.49     13.39 o
  -4  -3  11       13.79       30.05     14.57 o
  -3  -3  11      134.54      108.10     14.91 o
  -2  -3  11      165.81      160.96     19.17 o
  -1  -3  11       13.82       25.44     11.09 o
   0  -3  11      694.16      656.78     28.09 o
   1  -3  11       23.92       24.01     13.89 o
   2  -3  11      669.08      636.79     21.23 o
   3  -3  11       73.29       42.94     26.55 o
   4  -3  11      212.88      179.97     20.40 o
   5  -3  11       19.73       40.15      9.62 o
   6  -3  11       73.66       95.61     18.55 o
   7  -3  11        2.36        1.95     12.30 o
   8  -3  11       37.44       31.33     13.83 o
  -6  -2  11       30.59       63.69     15.75 o
  -5  -2  11       12.52        4.90     13.67 o
  -4  -2  11       20.13       21.43     13.74 o
  -3  -2  11       32.08       42.21     16.39 o
  -2  -2  11      505.41      471.21     24.60 o
  -1  -2  11      367.07      322.98     17.07 o
   0  -2  11      103.49      100.95     19.52 o
   1  -2  11      913.57      963.78     52.29 o
   2  -2  11       54.67       79.56     12.18 o
   3  -2  11      310.27      324.84     31.04 o
   4  -2  11       57.19       44.87      9.80 o
   5  -2  11       21.15       17.08      9.07 o
   6  -2  11       20.78       19.81     13.90 o
   7  -2  11       62.83       51.72     13.83 o
   8  -2  11        0.71      -11.69     12.75 o
  -6  -1  11       38.66       66.07     15.57 o
  -5  -1  11        3.62        4.81     13.57 o
  -4  -1  11        3.15        6.64     12.12 o
  -3  -1  11      103.96      110.46     16.75 o
  -2  -1  11     1058.02      967.73     35.54 o
  -1  -1  11       18.18       20.87     13.40 o
   0  -1  11       53.25       92.58     15.48 o
   1  -1  11      206.12      195.13     17.87 o
   2  -1  11     1347.14     1332.61     33.31 o
   3  -1  11        4.86        8.44      9.31 o
   4  -1  11       16.02       11.26      8.88 o
   5  -1  11       23.98       33.28     10.67 o
   6  -1  11       12.96       11.93     11.55 o
   7  -1  11        2.54       -1.72     13.00 o
   8  -1  11      124.49      137.99     16.71 o
  -6   0  11       21.48       41.94     15.88 o
  -5   0  11        3.97       -6.84     12.73 o
  -4   0  11       56.37       73.80     15.57 o
  -3   0  11      150.42      152.85     17.37 o
  -2   0  11        9.82        2.50      8.76 o
  -1   0  11      994.06      991.45     26.46 o
   0   0  11       73.30       64.41      9.59 o
   1   0  11       56.46       52.48     11.08 o
   2   0  11      300.86      311.23     13.08 o
   3   0  11      399.97      388.41     15.19 o
   4   0  11      277.07      277.49     14.00 o
   5   0  11       48.50       39.14      8.64 o
   6   0  11       26.67       22.30     11.46 o
   7   0  11      134.54      183.93     16.95 o
   8   0  11       15.82        2.57     12.43 o
  -6   1  11       65.24       84.94     16.96 o
  -5   1  11       26.46       22.25     13.39 o
  -4   1  11      129.81      126.63     17.24 o
  -3   1  11      162.14      179.15     18.16 o
  -2   1  11      112.81      118.31     10.62 o
  -1   1  11       61.44       43.64      9.88 o
   0   1  11      310.92      332.66     16.30 o
   1   1  11       88.66       94.87     11.62 o
   2   1  11      104.42      104.20     11.63 o
   3   1  11        7.98        5.92      9.04 o
   4   1  11      178.91      186.45     12.57 o
   5   1  11       46.93       51.99      8.47 o
   6   1  11        4.48        2.57     10.93 o
   7   1  11       28.20       26.55     12.10 o
   8   1  11       70.67       74.85     15.16 o
   9   1  11        9.33       -5.94     12.74 o
  -6   2  11        1.12       17.75     13.89 o
  -5   2  11       81.43       74.80     16.57 o
  -4   2  11       17.36       38.15     16.04 o
  -3   2  11        4.67       11.08     12.01 o
  -2   2  11      111.26       80.28      8.70 o
  -1   2  11      105.96      103.65     10.39 o
   0   2  11      405.55      405.27     16.62 o
   1   2  11       33.41       20.99      8.15 o
   2   2  11       34.91       31.24      8.47 o
   3   2  11      229.92      194.85     12.39 o
   4   2  11       28.37       28.04      9.56 o
   5   2  11        7.08        7.63      6.69 o
   6   2  11       15.87       12.43     11.31 o
   7   2  11        0.20        6.89     11.12 o
   8   2  11        1.03        1.45     11.30 o
   9   2  11        2.28       -8.31     11.83 o
  -6   3  11       17.60       19.27     13.99 o
  -5   3  11        1.07      -10.25     12.21 o
  -4   3  11        8.66        4.85     12.39 o
  -3   3  11      334.49      262.81     19.93 o
  -2   3  11      143.69      124.81     13.97 o
  -1   3  11      182.20      186.52     16.19 o
   0   3  11        4.52        2.86      6.79 o
   1   3  11       59.02       65.53      8.29 o
   2   3  11        4.31        8.31      8.56 o
   3   3  11      341.54      348.85     14.32 o
   4   3  11      135.08      166.98     11.21 o
   5   3  11      302.90      286.25     27.52 o
   6   3  11       67.52       68.32     12.64 o
   7   3  11      231.07      220.23     17.52 o
   8   3  11       45.30       45.07     13.03 o
   9   3  11        5.69        4.75     12.32 o
  -6   4  11       15.27       38.19     15.52 o
  -5   4  11      152.14      184.78     41.49 o
  -4   4  11       50.41       67.24     15.19 o
  -3   4  11       31.96       48.27     13.74 o
  -2   4  11      307.72      263.46     27.00 o
  -1   4  11      113.92      147.23     15.90 o
   0   4  11      830.34      843.11     20.13 o
   1   4  11      203.45      213.69     10.22 o
   2   4  11       76.62       74.96      9.40 o
   3   4  11      105.64      120.37     10.50 o
   4   4  11      112.93      104.53     10.05 o
   5   4  11        4.19       17.46     11.11 o
   6   4  11       64.40       57.39     12.77 o
   7   4  11      381.47      391.65     21.77 o
   8   4  11       76.93       60.63     13.28 o
   9   4  11       77.93       72.65     15.17 o
  -6   5  11       76.59      113.77     18.25 o
  -5   5  11      322.70      330.72     24.31 o
  -4   5  11       16.68       13.48     16.73 o
  -3   5  11      234.40      247.15     19.47 o
  -2   5  11      157.78      152.77     12.51 o
  -1   5  11        5.87       11.62      6.72 o
   0   5  11      124.84      159.77     10.50 o
   1   5  11       65.02       67.10      7.83 o
   2   5  11      203.40      185.75     12.30 o
   3   5  11      211.86      204.08     11.95 o
   4   5  11       59.46       64.46     11.46 o
   5   5  11      551.19      511.01     22.04 o
   6   5  11       59.33       51.15     11.77 o
   7   5  11      137.69      127.27     15.12 o
   8   5  11       81.57       74.53     14.35 o
   9   5  11        0.56       -0.27     12.72 o
  -6   6  11        3.76        3.35     14.69 o
  -5   6  11       52.93       38.50     14.89 o
  -4   6  11      566.50      619.57     32.77 o
  -3   6  11       92.09      110.23     12.05 o
  -2   6  11      205.81      199.25     15.32 o
  -1   6  11      351.68      349.53     22.79 o
   0   6  11       50.84       74.01      8.77 o
   1   6  11        4.85       12.95      7.07 o
   2   6  11       15.19        9.67      8.36 o
   3   6  11       61.12       64.00      9.16 o
   4   6  11       12.44       15.49      7.32 o
   5   6  11      182.71      186.51     15.36 o
   6   6  11       83.92      102.34     13.94 o
   7   6  11      124.01      118.30     14.71 o
   8   6  11       15.19       21.14     11.48 o
  -5   7  11        9.02        5.78     13.50 o
  -4   7  11       12.38       14.81     19.52 o
  -3   7  11      272.24      312.35     18.34 o
  -2   7  11      491.18      567.41     22.99 o
  -1   7  11       39.58       47.25     10.95 o
   0   7  11      200.75      189.50     11.53 o
   1   7  11     1182.92     1204.52     27.66 o
   2   7  11      209.69      199.39     20.64 o
   3   7  11      810.58      739.42     22.34 o
   4   7  11      268.24      278.06     15.20 o
   5   7  11        2.36       11.41      9.67 o
   6   7  11        7.04       12.07     10.31 o
   7   7  11       26.39       19.76     11.76 o
   8   7  11      120.45      127.42     15.50 o
  -5   8  11       96.70      113.74     25.80 o
  -4   8  11        0.05        3.88     11.60 o
  -3   8  11       13.26        2.80     11.67 o
  -2   8  11      160.91      171.52     14.96 o
  -1   8  11        4.86        4.78     10.31 o
   0   8  11       31.18       49.45     10.87 o
   1   8  11        6.94       21.71      9.06 o
   2   8  11      226.62      254.58     13.59 o
   3   8  11      119.14      115.73      9.70 o
   4   8  11       92.99       82.33     12.02 o
   5   8  11       41.29       50.47     10.98 o
   6   8  11       19.51       20.35     11.16 o
   7   8  11       47.21       39.30     12.35 o
   8   8  11       38.25       45.16     18.04 o
  -4   9  11      155.79      161.17     16.29 o
  -3   9  11       78.31      111.94     13.90 o
  -2   9  11        6.59       -1.71     10.00 o
  -1   9  11      243.77      237.48     16.42 o
   0   9  11       34.74       33.92     10.77 o
   1   9  11        0.73        1.51     10.05 o
   2   9  11        6.80       -2.11      6.39 o
   3   9  11        0.69       -4.90      8.24 o
   4   9  11      372.68      384.82     19.33 o
   5   9  11       96.44      106.74     16.58 o
   6   9  11        7.89       23.87     10.89 o
   7   9  11        9.79       11.95     11.45 o
  -4  10  11        1.29       11.14     11.57 o
  -3  10  11       48.52       53.05     12.79 o
  -2  10  11      128.36      134.60     14.75 o
  -1  10  11      118.92      131.22     17.62 o
   0  10  11       19.92       17.70     12.56 o
   1  10  11       41.00       33.47     10.91 o
   2  10  11       97.90      105.72     17.48 o
   3  10  11       67.23       57.98     13.25 o
   4  10  11        2.09       -6.46     12.78 o
   5  10  11      131.62      123.99     14.10 o
   6  10  11       72.56       57.49     12.50 o
   7  10  11      110.21      114.20     15.48 o
  -3  11  11        6.34       21.95     17.78 o
  -2  11  11        0.21        5.54     12.79 o
  -1  11  11       25.61       28.43     11.66 o
   0  11  11        2.09       18.55     10.77 o
   1  11  11      195.68      201.41     20.37 o
   2  11  11      130.93      142.63     17.31 o
   3  11  11       88.67       93.44     13.75 o
   4  11  11       95.10       59.09     16.25 o
   5  11  11       26.18       36.40     13.90 o
   6  11  11        8.64       -9.56      9.56 o
  -2  12  11       10.79       25.54     12.38 o
  -1  12  11       13.96       13.80     12.07 o
   0  12  11        0.32       -1.73     12.64 o
   1  12  11        1.93       -0.39      9.42 o
   2  12  11      333.82      392.83     24.91 o
   3  12  11        4.23       -6.81     14.42 o
   4  12  11        9.23       -0.97     11.83 o
   5  12  11      197.13      221.02     37.65 o
   6  12  11       57.96       71.82     33.47 o
  -1  13  11      134.71      125.41     18.91 o
   0  13  11       11.60       16.47     13.40 o
   1  13  11       24.33       31.65     10.69 o
   2  13  11        1.87      -10.46     26.50 o
   3  13  11      240.19      239.56     33.82 o
   4  13  11        6.01       22.31     23.71 o
   5  13  11        0.45       -6.28     26.50 o
   1  14  11        1.23        6.97     29.28 o
   2  14  11       92.01       70.42     33.47 o
  -1  -9  12       11.25      -24.40     27.89 o
   0  -9  12       10.12       -4.18     26.50 o
   1  -9  12       19.21        0.00     26.50 o
   2  -9  12        9.63       11.85     26.50 o
   3  -9  12       94.38       96.35     29.98 o
  -3  -8  12       46.03       36.95     29.28 o
  -2  -8  12       47.07       25.10     30.68 o
  -1  -8  12        4.29       -6.28     25.10 o
   0  -8  12       14.72       32.05     12.73 o
   1  -8  12       84.07       73.47     15.61 o
   2  -8  12        8.25       21.03     25.80 o
   3  -8  12        6.98       13.57     14.56 o
   4  -8  12      217.81      242.98     21.78 o
  -3  -7  12       20.25       34.86     27.89 o
  -2  -7  12        2.27        9.02     12.07 o
  -1  -7  12      109.01       82.66     15.24 o
   0  -7  12       23.36       19.07     14.99 o
   1  -7  12        3.09        9.22     12.99 o
   2  -7  12       24.09       -3.15     12.64 o
   3  -7  12       15.08        2.26     14.99 o
   4  -7  12       34.77       20.94     13.51 o
   5  -7  12        9.23       14.08     23.63 o
  -4  -6  12        1.39        4.44     13.27 o
  -3  -6  12        0.45        0.46     12.27 o
  -2  -6  12        1.35       14.91     12.34 o
  -1  -6  12      133.29      120.60     16.12 o
   0  -6  12       76.76       78.70     15.20 o
   1  -6  12      139.22      133.84     30.68 o
   2  -6  12       16.34       27.05     13.92 o
   3  -6  12      148.61      131.55     17.25 o
   4  -6  12        9.35       15.63     11.43 o
   5  -6  12       86.67      111.55     14.31 o
   6  -6  12       13.80       36.83     32.07 o
  -5  -5  12       18.50       33.16     22.66 o
  -4  -5  12        0.35       15.59     12.11 o
  -3  -5  12       14.54       20.92     10.98 o
  -2  -5  12       13.72        4.28     13.27 o
  -1  -5  12      212.09      233.07     19.86 o
   0  -5  12       12.11       13.85     12.51 o
   1  -5  12        0.55        0.93     17.08 o
   2  -5  12      140.56      130.44     16.38 o
   3  -5  12       22.25       17.94     13.57 o
   4  -5  12        0.63      -10.41     10.41 o
   5  -5  12       60.71       59.54     12.46 o
   6  -5  12       77.73      108.70     14.97 o
  -5  -4  12        0.03        4.46     12.76 o
  -4  -4  12        3.35        4.04     12.76 o
  -3  -4  12       10.35       -2.05     13.16 o
  -2  -4  12      154.80      171.62     14.33 o
  -1  -4  12       68.80       66.45     14.44 o
   0  -4  12      292.92      275.05     20.27 o
   1  -4  12       20.62       21.81     13.39 o
   2  -4  12      796.88      779.45     31.51 o
   3  -4  12       93.31       93.88     11.85 o
   4  -4  12      163.77      179.92     14.62 o
   5  -4  12        0.93       -0.63     19.52 o
   6  -4  12       80.28       93.27     21.82 o
   7  -4  12        5.16       -6.33     18.89 o
  -5  -3  12       42.93       77.31     16.75 o
  -4  -3  12       98.02       95.51     15.86 o
  -3  -3  12        6.63      -13.60     13.60 o
  -2  -3  12       38.95       45.11     14.04 o
  -1  -3  12      128.32      121.76     16.07 o
   0  -3  12      486.31      473.77     25.28 o
   1  -3  12        3.65        3.00     11.89 o
   2  -3  12        3.80      -11.89     11.89 o
   3  -3  12     1074.32     1095.72     30.43 o
   4  -3  12      118.32      112.37     23.03 o
   5  -3  12       90.93       92.22     11.41 o
   6  -3  12        5.11       -9.33     11.94 o
   7  -3  12       25.24       27.57     13.97 o
  -5  -2  12        0.00        4.19     14.55 o
  -4  -2  12      135.10      129.66     18.09 o
  -3  -2  12       14.60       28.83     13.74 o
  -2  -2  12       86.34       84.01     16.04 o
  -1  -2  12      148.59      130.61     16.65 o
   0  -2  12     1499.42     1518.80    100.40 o
   1  -2  12      398.79      369.47     22.61 o
   2  -2  12       77.80       69.52     22.31 o
   3  -2  12      121.86      131.25     14.94 o
   4  -2  12      689.12      675.24     20.64 o
   5  -2  12        1.36        2.62      8.93 o
   6  -2  12       21.15       16.24     12.14 o
   7  -2  12       74.69       72.64     15.22 o
   8  -2  12        8.65       -2.09     19.06 o
  -6  -1  12       12.36       11.95     14.69 o
  -5  -1  12       85.89       92.05     17.92 o
  -4  -1  12        3.71       -4.04     12.76 o
  -3  -1  12       53.20       44.84     27.54 o
  -2  -1  12       54.12       60.66     14.57 o
  -1  -1  12      940.53      897.71     73.21 o
   0  -1  12        0.73       13.38     12.39 o
   1  -1  12     1415.95     1332.48     41.61 o
   2  -1  12      108.86       98.19     12.60 o
   3  -1  12      219.62      207.62     12.30 o
   4  -1  12      127.59      110.30     10.96 o
   5  -1  12      239.09      209.36     14.49 o
   6  -1  12       87.31      108.63     19.52 o
   7  -1  12       21.88       15.91     12.43 o
   8  -1  12       14.99        1.15     13.43 o
  -6   0  12       15.84       19.08     15.38 o
  -5   0  12        5.94       15.23     21.27 o
  -4   0  12      177.75      173.06     19.15 o
  -3   0  12       72.11       69.13     15.07 o
  -2   0  12      108.57       76.08      9.95 o
  -1   0  12      658.88      602.71     21.21 o
   0   0  12      582.22      543.37     17.93 o
   1   0  12        5.22       -1.94     10.36 o
   2   0  12      162.80      176.39     10.88 o
   3   0  12        5.40       -5.64     10.87 o
   4   0  12       87.51      101.01     10.70 o
   5   0  12       60.45       62.09      9.12 o
   6   0  12       71.12       79.86     13.55 o
   7   0  12       40.74       39.08     13.20 o
   8   0  12       27.02       10.12     13.33 o
  -6   1  12        2.00        1.98     14.98 o
  -5   1  12       49.43       53.37     14.89 o
  -4   1  12        2.31        4.11     13.16 o
  -3   1  12      384.49      344.62     23.03 o
  -2   1  12        0.18       -2.44      9.94 o
  -1   1  12      115.89      118.76     11.61 o
   0   1  12      732.30      667.87     24.25 o
   1   1  12      376.44      410.62     18.05 o
   2   1  12      122.58      103.43     14.09 o
   3   1  12       75.43       63.36     10.87 o
   4   1  12       79.04       76.47      9.67 o
   5   1  12      163.22      166.93     15.30 o
   6   1  12       37.45       28.62     12.82 o
   7   1  12       23.94       22.14     12.15 o
   8   1  12       19.33       22.95     12.87 o
  -6   2  12        2.26       -6.74     15.69 o
  -5   2  12       10.15      -11.42     12.71 o
  -4   2  12       52.77       59.69     15.75 o
  -3   2  12        2.97       -9.06     12.79 o
  -2   2  12        3.66       -1.68     15.34 o
  -1   2  12      487.33      434.69     17.15 o
   0   2  12      410.05      392.74     17.30 o
   1   2  12      115.67      113.63     12.46 o
   2   2  12       11.42       10.79      5.84 o
   3   2  12        6.20       13.42     10.87 o
   4   2  12       32.21       30.95      8.71 o
   5   2  12      190.14      215.59     16.23 o
   6   2  12      193.67      216.71     17.06 o
   7   2  12      165.52      163.01     16.65 o
   8   2  12       18.34       18.48     12.15 o
  -6   3  12        3.30       24.02     15.24 o
  -5   3  12        4.05        5.54     12.51 o
  -4   3  12        0.00       -5.62     12.51 o
  -3   3  12      387.83      358.78     23.53 o
  -2   3  12        0.08      -11.52     11.52 o
  -1   3  12       67.11       65.00      9.15 o
   0   3  12      244.81      243.21     14.25 o
   1   3  12      286.14      273.21     12.90 o
   2   3  12      954.95      943.23     27.05 o
   3   3  12      117.74      119.96     10.75 o
   4   3  12       64.36       71.72      9.53 o
   5   3  12       61.71       64.79     12.50 o
   6   3  12       13.83        9.35     11.35 o
   7   3  12        6.60       20.40     12.02 o
   8   3  12        0.31        2.59     12.82 o
  -5   4  12       10.28       -4.47     13.28 o
  -4   4  12      175.40      196.01     20.35 o
  -3   4  12      407.51      412.79     25.91 o
  -2   4  12       63.71       52.40     13.99 o
  -1   4  12       39.70       39.56      7.91 o
   0   4  12      483.05      465.78     25.30 o
   1   4  12       24.27       22.59      7.58 o
   2   4  12        0.48        4.21      8.08 o
   3   4  12       62.29       68.28      9.51 o
   4   4  12      273.36      251.06     16.00 o
   5   4  12      218.97      188.20     15.64 o
   6   4  12       78.23       94.56     14.08 o
   7   4  12       37.26       28.50     12.50 o
   8   4  12       18.39       18.44     12.05 o
  -5   5  12        8.16        0.49     13.78 o
  -4   5  12       53.35       60.37     14.98 o
  -3   5  12      124.52      117.36     19.87 o
  -2   5  12     1198.00     1247.09     42.82 o
  -1   5  12       69.39       73.86     12.81 o
   0   5  12       32.23       28.79      8.25 o
   1   5  12      631.12      638.62     19.25 o
   2   5  12      110.25      123.70     11.67 o
   3   5  12       25.49       22.06      8.50 o
   4   5  12        3.76       18.91      8.11 o
   5   5  12      183.38      176.26     17.06 o
   6   5  12       34.02       36.00     12.35 o
   7   5  12      230.80      246.42     18.84 o
   8   5  12        3.35       22.22     11.59 o
  -5   6  12       97.94      119.51     19.25 o
  -4   6  12        5.03       35.07     14.24 o
  -3   6  12        1.14        1.52     12.79 o
  -2   6  12      198.96      193.71     18.66 o
  -1   6  12      309.80      256.84     22.07 o
   0   6  12      486.69      477.33     16.22 o
   1   6  12       81.34       81.49      8.15 o
   2   6  12      774.87      720.76     25.26 o
   3   6  12     1013.89      973.67     24.31 o
   4   6  12       95.15       80.82      9.30 o
   5   6  12       63.49       46.10     11.46 o
   6   6  12      142.94      143.47     15.45 o
   7   6  12       12.33       19.44     11.78 o
   8   6  12       22.43       23.12     12.94 o
  -5   7  12       47.40       53.69     16.92 o
  -4   7  12      176.41      183.56     20.43 o
  -3   7  12       73.76       61.82     15.97 o
  -2   7  12       14.53       26.83     27.89 o
  -1   7  12       46.06       55.95     10.69 o
   0   7  12       46.09       58.32      8.81 o
   1   7  12       46.84       39.43      6.76 o
   2   7  12       38.37       31.31      9.51 o
   3   7  12      139.81      158.78     11.27 o
   4   7  12       55.82       60.91      8.69 o
   5   7  12      109.58      112.25     13.50 o
   6   7  12        4.13        6.00     10.97 o
   7   7  12       35.48       48.66     13.13 o
   8   7  12       31.79       24.59     11.98 o
  -4   8  12       11.68       21.26     13.89 o
  -3   8  12        0.51       -9.26     13.06 o
  -2   8  12      214.65      200.10     15.69 o
  -1   8  12      340.91      382.44     19.97 o
   0   8  12       52.72       39.58     10.97 o
   1   8  12       30.15       21.14      7.37 o
   2   8  12      197.41      181.98     13.31 o
   3   8  12      228.38      267.10     13.63 o
   4   8  12       10.56       -4.57      8.35 o
   5   8  12        2.46        7.51     12.62 o
   6   8  12      169.95      164.21     15.94 o
   7   8  12       38.92       37.16     12.34 o
  -4   9  12        1.79       20.62     17.43 o
  -3   9  12        2.41       -2.67     12.56 o
  -2   9  12        8.51       -1.49      9.92 o
  -1   9  12       39.82       38.61     11.23 o
   0   9  12      145.09      162.58     14.86 o
   1   9  12       30.31       25.50      8.98 o
   2   9  12        0.67       -6.33      6.33 o
   3   9  12      248.27      250.96     18.58 o
   4   9  12      119.38      113.64     13.48 o
   5   9  12       45.57       51.44     21.27 o
   6   9  12       43.47       27.48     11.61 o
   7   9  12       21.92       17.37     11.83 o
  -3  10  12        0.05       -9.72      9.72 o
  -2  10  12       28.98       56.27     12.44 o
  -1  10  12       35.76       72.14     12.56 o
   0  10  12       21.62       40.09     25.55 o
   1  10  12       21.18       34.69      8.77 o
   2  10  12       39.09       39.12      8.44 o
   3  10  12      113.60       95.33     12.22 o
   4  10  12      112.07      110.48     13.59 o
   5  10  12        2.13       -9.62      9.62 o
   6  10  12       73.83      100.58     14.28 o
   7  10  12       37.93       30.87     12.31 o
  -2  11  12       49.73       78.06     13.42 o
  -1  11  12        4.06        5.48     10.45 o
   0  11  12       53.37       51.03     11.78 o
   1  11  12        0.65       -5.94      7.91 o
   2  11  12       37.66       43.28     17.43 o
   3  11  12       99.59      110.93     16.25 o
   4  11  12      508.91      520.09     28.88 o
   5  11  12        3.33       -6.90     10.56 o
   6  11  12        4.29        4.70     11.11 o
  -1  12  12       81.66       82.54     34.16 o
   0  12  12       56.71       77.14     13.30 o
   1  12  12       41.73       40.47     14.62 o
   2  12  12        2.83       39.22     14.07 o
   3  12  12      104.23      119.97     23.71 o
   4  12  12       75.68       91.46     16.24 o
   5  12  12      132.13      128.99     33.47 o
   0  13  12      139.99      169.08     29.63 o
   1  13  12       55.51       58.01     12.74 o
   2  13  12       16.20       13.03     17.78 o
   3  13  12       14.61        3.58     16.68 o
  -1  -8  13        7.34      -20.22     24.40 o
   0  -8  13        4.89        3.49     25.10 o
   1  -8  13       42.85       17.43     13.90 o
   2  -8  13       45.12       34.44     18.13 o
   3  -8  13        3.69       -9.97     14.67 o
  -2  -7  13        3.00        6.28     27.89 o
  -1  -7  13        8.93       -1.56     14.64 o
   0  -7  13        0.04       -7.60     12.73 o
   1  -7  13        1.33       -5.89     12.64 o
   2  -7  13        4.94       -0.70     13.92 o
   3  -7  13       90.54       70.61     16.51 o
   4  -7  13        0.72       -8.48     14.18 o
  -3  -6  13        0.90       20.39     18.13 o
  -2  -6  13       22.29       35.16     13.21 o
  -1  -6  13       16.39       26.74     13.09 o
   0  -6  13       22.72        4.18     15.69 o
   1  -6  13       95.34      123.05     42.18 o
   2  -6  13       31.32       33.51     14.39 o
   3  -6  13        3.08       -8.27     13.39 o
   4  -6  13       15.50       31.04     15.07 o
   5  -6  13        0.43      -14.19     17.08 o
  -4  -5  13       62.34       92.04     18.25 o
  -3  -5  13       69.94      100.22     20.01 o
  -2  -5  13        3.19        0.96     20.22 o
  -1  -5  13       42.39       16.68     12.99 o
   0  -5  13       82.57       67.07     15.21 o
   1  -5  13        3.39        7.92     13.23 o
   2  -5  13       65.26       48.27     14.32 o
   3  -5  13       52.22       27.89     14.40 o
   4  -5  13      189.77      191.04     25.80 o
   5  -5  13       12.58       10.13     13.55 o
   6  -5  13        0.95       12.91     28.84 o
  -4  -4  13        4.42        6.66     14.29 o
  -3  -4  13        9.32       -1.56     13.02 o
  -2  -4  13        6.57        4.30     13.94 o
  -1  -4  13       23.10       32.19     14.04 o
   0  -4  13        2.02       -4.10     23.01 o
   1  -4  13       49.63       62.98     15.19 o
   2  -4  13       10.26        5.94     14.07 o
   3  -4  13       25.84       10.79     12.73 o
   4  -4  13       68.81       66.52     15.48 o
   5  -4  13      328.05      390.70     17.78 o
   6  -4  13       14.65       46.49     21.15 o
  -4  -3  13      133.80      161.00     19.06 o
  -3  -3  13        1.57        5.87     12.99 o
  -2  -3  13       19.17       15.05     10.15 o
  -1  -3  13       84.40       80.80     16.73 o
   0  -3  13      177.10      154.96     17.56 o
   1  -3  13        0.51       -1.14     12.90 o
   2  -3  13      278.60      278.52     25.80 o
   3  -3  13        0.26       10.81     13.31 o
   4  -3  13      149.13      116.34     13.83 o
   5  -3  13       56.75       66.90     12.57 o
   6  -3  13      255.90      284.60     20.29 o
   7  -3  13        0.18       -9.92     19.76 o
  -5  -2  13       27.89       33.61     18.83 o
  -4  -2  13       51.77       38.67     14.91 o
  -3  -2  13      132.56      159.53     23.01 o
  -2  -2  13       18.16       -7.04     12.56 o
  -1  -2  13        1.89        3.35     11.86 o
   0  -2  13      297.49      240.58     19.60 o
   1  -2  13      337.18      358.90     22.40 o
   2  -2  13        1.61       -1.45     12.39 o
   3  -2  13      235.43      224.66     24.75 o
   4  -2  13        2.92       12.88     14.69 o
   5  -2  13       19.61       29.47     10.97 o
   6  -2  13       78.57       70.15     14.00 o
   7  -2  13       15.04        5.14     12.98 o
  -5  -1  13       21.03       23.32     15.57 o
  -4  -1  13       89.09       99.13     17.25 o
  -3  -1  13       16.34       32.05     24.40 o
  -2  -1  13       83.00       62.64     10.50 o
  -1  -1  13        1.39       -7.29      7.90 o
   0  -1  13       25.10       28.53     10.10 o
   1  -1  13       46.67       43.33     10.85 o
   2  -1  13       98.44       89.87     12.31 o
   3  -1  13      269.38      275.19     16.43 o
   4  -1  13      104.75      105.89     11.31 o
   5  -1  13       27.35       33.70     12.17 o
   6  -1  13        0.99      -12.03     12.03 o
   7  -1  13        1.72        0.76     12.65 o
  -5   0  13        0.95       -1.22     14.18 o
  -4   0  13       31.57       23.66     14.04 o
  -3   0  13      149.34      140.30     17.75 o
  -2   0  13      101.15       76.87     15.35 o
  -1   0  13        1.77        0.11      8.88 o
   0   0  13      134.89      165.61     13.46 o
   1   0  13      267.58      249.67     15.29 o
   2   0  13      201.45      193.16     14.08 o
   3   0  13        4.65       -9.64      9.64 o
   4   0  13      308.27      303.67     14.91 o
   5   0  13       18.69       11.66     11.96 o
   6   0  13       29.12        4.67     12.06 o
   7   0  13       60.77       71.74     14.61 o
  -5   1  13       17.48       22.10     19.87 o
  -4   1  13        2.57       -1.25     13.99 o
  -3   1  13       66.22       57.67     15.07 o
  -2   1  13       62.38       84.24     33.12 o
  -1   1  13        0.51        7.61     10.37 o
   0   1  13      170.77      171.41     11.65 o
   1   1  13     1371.33     1300.87     35.87 o
   2   1  13        3.59        2.97      9.64 o
   3   1  13        0.14        9.91      9.96 o
   4   1  13       98.85       75.06      9.93 o
   5   1  13       40.76       20.93     12.53 o
   6   1  13        3.58       -8.17     11.12 o
   7   1  13       64.40       75.10     15.12 o
   8   1  13       31.32       40.21     14.13 o
  -5   2  13        8.57       15.60     14.39 o
  -4   2  13       55.16       41.60     17.43 o
  -3   2  13      210.78      230.81     31.72 o
  -2   2  13       28.48       38.49     22.31 o
  -1   2  13       50.98       28.72      9.99 o
   0   2  13       31.35       25.91      8.04 o
   1   2  13      525.58      517.12     20.14 o
   2   2  13      384.96      404.89     22.12 o
   3   2  13       32.46        8.87      8.43 o
   4   2  13       45.21       35.45      8.88 o
   5   2  13       18.08        5.46     10.82 o
   6   2  13       33.80       11.11     18.25 o
   7   2  13        2.48        3.95     19.28 o
   8   2  13        8.21        7.94     12.30 o
  -5   3  13       42.32       34.43     15.19 o
  -4   3  13       26.38       17.08     13.89 o
  -3   3  13       77.73       34.21     19.17 o
  -2   3  13      507.47      453.61     47.06 o
  -1   3  13      623.68      471.61     93.43 o
   0   3  13      445.65      450.83     18.46 o
   1   3  13      238.15      241.55     17.84 o
   2   3  13      608.65      612.70     26.70 o
   3   3  13        1.55       -5.37      8.23 o
   4   3  13      220.57      219.13     12.77 o
   5   3  13       89.30       90.02     13.67 o
   6   3  13      114.07      112.31     14.73 o
   7   3  13       24.44        6.55     14.86 o
   8   3  13       11.86        8.57     12.05 o
  -5   4  13       48.34       47.07     15.75 o
  -4   4  13       87.04       95.74     17.46 o
  -3   4  13       35.33       31.10     14.20 o
  -2   4  13      244.37      210.80     19.96 o
  -1   4  13      105.77      143.53     17.23 o
   0   4  13      935.54     1007.05     27.90 o
   1   4  13      742.94      728.46     23.20 o
   2   4  13      237.78      247.95     25.04 o
   3   4  13        6.63       22.15      8.42 o
   4   4  13        7.79       18.30      7.65 o
   5   4  13       56.60       54.53     12.48 o
   6   4  13       48.96       42.15     12.59 o
   7   4  13       31.30       25.17     12.38 o
   8   4  13       12.59        1.45     12.77 o
  -5   5  13       66.61       83.65     18.06 o
  -4   5  13       42.47       65.06     16.42 o
  -3   5  13      143.15      122.73     17.67 o
  -2   5  13      418.41      356.64     24.14 o
  -1   5  13       82.24       81.51     15.26 o
   0   5  13       13.85       12.86      8.34 o
   1   5  13      222.93      210.74     12.13 o
   2   5  13      957.67      945.93     27.78 o
   3   5  13       52.20       50.09      9.27 o
   4   5  13       32.59       23.67     15.51 o
   5   5  13       51.52       66.18     12.44 o
   6   5  13       86.56       80.03     13.66 o
   7   5  13       18.52       -7.23     12.88 o
   8   5  13       12.27       -1.65     12.40 o
  -4   6  13      164.99      180.95     20.69 o
  -3   6  13       90.01       83.52     15.88 o
  -2   6  13       10.94        8.34     14.99 o
  -1   6  13      221.46      234.14     20.55 o
   0   6  13       92.52       91.01     16.52 o
   1   6  13      316.92      316.27     12.48 o
   2   6  13      130.92      133.27     12.61 o
   3   6  13      168.71      172.77     11.78 o
   4   6  13       28.40       20.67      8.23 o
   5   6  13        3.22       -0.22     10.36 o
   6   6  13        4.49        4.65     11.78 o
   7   6  13      114.58      131.43     20.62 o
  -4   7  13       37.91       30.29     18.83 o
  -3   7  13      112.54      134.19     19.43 o
  -2   7  13      115.98      112.21     17.59 o
  -1   7  13        9.22       34.98     14.18 o
   0   7  13      111.13      108.25     11.08 o
   1   7  13      246.35      262.35     11.87 o
   2   7  13      142.65      152.24     16.21 o
   3   7  13      109.47      110.66     10.87 o
   4   7  13       24.30       23.48      7.97 o
   5   7  13       34.13       44.19     12.00 o
   6   7  13       19.39       24.05     12.49 o
   7   7  13        0.68      -11.23     11.23 o
  -4   8  13       12.20       20.64     14.74 o
  -3   8  13        2.54        6.76     14.89 o
  -2   8  13        0.04      -10.12     17.08 o
  -1   8  13      158.31      146.21     38.00 o
   0   8  13       18.42       44.42     11.29 o
   1   8  13        0.85        5.79      6.67 o
   2   8  13      115.42      124.57     15.72 o
   3   8  13      167.09      162.78     11.77 o
   4   8  13        6.60        4.90      7.39 o
   5   8  13        2.04      -11.78     12.01 o
   6   8  13        2.09      -10.70     10.85 o
   7   8  13      117.19      121.94     15.97 o
  -3   9  13       20.78       41.29     15.19 o
  -2   9  13       51.23       66.32     16.42 o
  -1   9  13       59.05       83.82     17.23 o
   0   9  13        1.19        2.49     10.46 o
   1   9  13       52.23       34.19      8.07 o
   2   9  13       71.47       77.88      9.82 o
   3   9  13       37.22       37.63      8.85 o
   4   9  13       48.25       54.05     11.83 o
   5   9  13        7.27        1.72     11.30 o
   6   9  13        2.45       -4.77     10.89 o
  -2  10  13        7.88        8.22     14.27 o
  -1  10  13       65.18       50.66     11.99 o
   0  10  13       29.55       54.22     12.58 o
   1  10  13        0.04       -2.94      8.94 o
   2  10  13       23.96       33.23     10.33 o
   3  10  13      224.91      245.38     14.49 o
   4  10  13       68.61       47.79     16.84 o
   5  10  13       52.11       59.67     12.79 o
   6  10  13       39.15       32.74     12.35 o
  -1  11  13        5.96       16.29     11.48 o
   0  11  13       22.97       -2.18     11.36 o
   1  11  13       50.73       56.41     10.35 o
   2  11  13        0.01        4.54      9.08 o
   3  11  13       12.91       15.24     19.52 o
   4  11  13       94.42       77.44     15.99 o
   5  11  13        0.59       10.09     11.24 o
   0  12  13       87.74      108.92     15.24 o
   1  12  13        6.31       -6.61     11.16 o
   2  12  13       60.47       61.13     15.23 o
   3  12  13       10.74       18.99     13.02 o
   4  12  13       46.72       30.58     14.32 o
   0  -7  14        4.34      -10.04     14.64 o
   1  -7  14        3.75        1.43     14.04 o
   2  -7  14        0.02      -13.28     13.28 o
  -2  -6  14       17.87        7.99     13.99 o
  -1  -6  14       88.02      121.57     18.16 o
   0  -6  14        0.54       -2.23     12.76 o
   1  -6  14        3.57       14.78     13.92 o
   2  -6  14       17.44       -0.82     13.23 o
   3  -6  14        0.13      -18.13     18.13 o
   4  -6  14       28.10       14.30     32.77 o
  -2  -5  14        0.03        0.84     15.34 o
  -1  -5  14        0.93        2.69     13.16 o
   0  -5  14       32.79       57.83     50.20 o
   1  -5  14       21.75       22.36     14.40 o
   2  -5  14       20.86       16.59     14.07 o
   3  -5  14       17.26       24.45     22.31 o
   4  -5  14       15.90       -1.80     13.60 o
   5  -5  14       21.14       -0.11     30.33 o
  -3  -4  14       46.21       33.82     11.88 o
  -2  -4  14       46.36       51.88     17.78 o
  -1  -4  14        0.57       20.52     13.80 o
   0  -4  14       14.89       13.16     14.32 o
   1  -4  14       11.70       21.72     21.96 o
   2  -4  14       33.51       38.05     23.01 o
   3  -4  14        0.54      -13.00     13.00 o
   4  -4  14       42.75       43.06     15.08 o
   5  -4  14        3.01       -7.57     32.07 o
  -3  -3  14       97.20      122.65     37.30 o
  -2  -3  14       81.35      111.99     16.04 o
  -1  -3  14       77.61       81.62     15.21 o
   0  -3  14       27.12       30.86     13.02 o
   1  -3  14        0.08        0.05     29.98 o
   2  -3  14       34.19       20.59     14.69 o
   3  -3  14      120.48      120.66     14.39 o
   4  -3  14       28.89       13.02     11.18 o
   5  -3  14       56.29       30.56     16.04 o
   6  -3  14        1.36       13.49     28.59 o
  -4  -2  14        0.02      -12.51     12.51 o
  -3  -2  14       37.40       31.97     25.45 o
  -2  -2  14      108.87      127.34     18.80 o
  -1  -2  14        3.07       13.22     12.88 o
   0  -2  14       29.99       36.64     13.89 o
   1  -2  14        2.52       -0.23     13.20 o
   2  -2  14       42.08       31.61     12.08 o
   3  -2  14      102.26      100.93     16.74 o
   4  -2  14       50.89       53.04     12.15 o
   5  -2  14       16.98       15.34     14.20 o
   6  -2  14       46.78       30.32     14.77 o
  -4  -1  14      103.19      120.34     19.06 o
  -3  -1  14        2.68       12.77     14.07 o
  -2  -1  14        0.10        3.34     14.55 o
  -1  -1  14      213.25      184.46     12.83 o
   0  -1  14       29.47       23.70     10.42 o
   1  -1  14       12.53        5.94     10.11 o
   2  -1  14       10.21        8.79     13.71 o
   3  -1  14      112.31      107.60     13.65 o
   4  -1  14       85.33       79.79     12.31 o
   5  -1  14        9.15        3.49     13.06 o
   6  -1  14       12.90        3.93     17.15 o
   7  -1  14        2.07        2.75     12.85 o
  -4   0  14       14.74       14.30     15.26 o
  -3   0  14       54.20       60.41     15.91 o
  -2   0  14       33.10       22.21     13.39 o
  -1   0  14       17.27       10.28      8.30 o
   0   0  14       87.44       91.91     11.66 o
   1   0  14        0.23       -5.87      9.35 o
   2   0  14       50.48       52.95     11.82 o
   3   0  14       54.44       62.11     11.51 o
   4   0  14        1.26        1.39     11.18 o
   5   0  14        4.37       -6.97     12.33 o
   6   0  14        1.59      -10.98     10.98 o
   7   0  14        8.66       -1.57     13.48 o
  -4   1  14        1.06       -4.22     14.98 o
  -3   1  14       11.03       25.51     14.27 o
  -2   1  14       73.41       71.00     15.72 o
  -1   1  14      206.32      183.03     29.99 o
   0   1  14       36.01       25.31      9.72 o
   1   1  14       39.31       31.76     10.67 o
   2   1  14        4.91       -9.72     12.01 o
   3   1  14      111.59      123.26     12.77 o
   4   1  14        0.29        2.73     10.05 o
   5   1  14        0.38       -0.52     11.71 o
   6   1  14       48.54       42.71     16.56 o
   7   1  14        0.57      -11.40     14.85 o
  -4   2  14       74.59      103.23     18.37 o
  -3   2  14       24.70       30.61     14.27 o
  -2   2  14        7.82       10.89     13.55 o
  -1   2  14        9.37        6.46     14.69 o
   0   2  14      528.82      503.66     17.58 o
   1   2  14       22.02       26.96      9.60 o
   2   2  14       35.20       37.40     10.42 o
   3   2  14        1.68       -3.77      9.39 o
   4   2  14      219.01      196.51     14.24 o
   5   2  14        2.39        3.97     11.01 o
   6   2  14        4.53        2.53     13.41 o
   7   2  14        0.22        0.24     12.07 o
  -4   3  14        3.24      -11.43     13.89 o
  -3   3  14       26.51       14.79     13.99 o
  -2   3  14       34.85       40.22     15.03 o
  -1   3  14       31.78       56.89     15.26 o
   0   3  14       41.69       37.79      8.51 o
   1   3  14       85.85       93.02     11.69 o
   2   3  14      159.78      160.17     19.44 o
   3   3  14       72.94       72.95     11.40 o
   4   3  14        0.70        9.41      8.54 o
   5   3  14       43.31       46.07     12.81 o
   6   3  14        0.05       -8.84     11.15 o
   7   3  14        6.29        2.98     12.01 o
  -4   4  14       45.40       50.33     16.75 o
  -3   4  14        0.67       15.14     14.04 o
  -2   4  14       33.02        9.74     13.89 o
  -1   4  14       11.05        7.50     13.70 o
   0   4  14      167.63      149.86     12.83 o
   1   4  14       30.58       29.55      9.76 o
   2   4  14       86.39       92.29     13.70 o
   3   4  14       96.69      100.18     11.75 o
   4   4  14      100.78      100.90     10.61 o
   5   4  14       10.31       17.24     11.26 o
   6   4  14       73.14      109.74     14.93 o
   7   4  14        9.85       -5.20     11.76 o
  -4   5  14       42.93       28.59     33.47 o
  -3   5  14       40.71       44.83     15.03 o
  -2   5  14       34.01       25.08     28.94 o
  -1   5  14       18.54        8.76     13.06 o
   0   5  14       16.38        7.50      8.01 o
   1   5  14       95.67       74.28     18.48 o
   2   5  14        8.71       11.80      5.76 o
   3   5  14        6.26        9.03      9.31 o
   4   5  14        0.69       -7.75      7.75 o
   5   5  14       84.68       97.97     13.94 o
   6   5  14        1.23      -11.03     11.04 o
   7   5  14       66.60       54.22     13.53 o
  -3   6  14       39.37       55.02     16.07 o
  -2   6  14        2.10       -3.49     24.40 o
  -1   6  14       21.65       17.60     14.20 o
   0   6  14        0.31        3.05     11.94 o
   1   6  14        3.18        3.29      7.93 o
   2   6  14       45.90       20.23      8.71 o
   3   6  14       90.64       95.14     10.74 o
   4   6  14        3.47       10.44     11.13 o
   5   6  14        7.04        3.39     11.19 o
   6   6  14       95.88      107.59     14.39 o
   7   6  14       50.32       56.90     13.80 o
  -3   7  14       15.54       11.43     15.34 o
  -2   7  14        0.02       -9.66     13.39 o
  -1   7  14        7.50        1.24     21.96 o
   0   7  14       44.86       54.32     15.52 o
   1   7  14        1.35       14.37      8.04 o
   2   7  14       41.92       23.71      6.90 o
   3   7  14       82.35       70.96      9.87 o
   4   7  14       65.52       56.45     12.02 o
   5   7  14       10.12        5.94     11.35 o
   6   7  14        0.02        8.22     12.47 o
   7   7  14       23.09       24.82     12.99 o
  -3   8  14      130.38      155.96     20.20 o
  -2   8  14        0.19        7.01     13.20 o
  -1   8  14        6.87       -3.52     33.12 o
   0   8  14       11.30       24.11     13.06 o
   1   8  14      117.49      123.35     10.52 o
   2   8  14       13.84        4.95      6.49 o
   3   8  14        1.76        7.34      8.37 o
   4   8  14       68.53       68.89     16.07 o
   5   8  14        0.38       -9.66     10.56 o
   6   8  14       28.80       21.46     16.47 o
  -2   9  14      130.78      135.98     19.21 o
  -1   9  14        7.47       12.17     13.74 o
   0   9  14        2.59        4.17     12.22 o
   1   9  14        0.16        8.53      9.42 o
   2   9  14       20.16       18.76      8.55 o
   3   9  14        9.78       -1.69      8.18 o
   4   9  14      102.03      101.49     14.22 o
   5   9  14        7.00        1.97     13.45 o
   6   9  14        2.48       -7.34     11.46 o
  -1  10  14       16.72       26.12     14.77 o
   0  10  14       12.02       23.32     14.49 o
   1  10  14       32.67       42.55      9.19 o
   2  10  14       36.48       40.35     14.93 o
   3  10  14        0.12       -8.96      8.96 o
   4  10  14       27.68        9.56     11.08 o
   5  10  14       44.40       38.15     12.89 o
   0  11  14       10.24       -1.47     13.78 o
   1  11  14        1.27       -5.45      9.17 o
   2  11  14       84.95      122.85     13.96 o
   3  11  14        6.00        5.93     12.22 o
   4  11  14       14.01        2.51     10.84 o
  -1  -5  15        9.19       -0.31     13.90 o
   0  -5  15        1.47        9.17     14.44 o
   1  -5  15        6.83       13.40     17.08 o
   2  -5  15        3.80       -8.79     13.25 o
   3  -5  15        9.47        6.87     32.42 o
  -2  -4  15       64.91       78.12     17.08 o
  -1  -4  15       99.88      118.35     17.75 o
   0  -4  15       89.53      112.49     23.36 o
   1  -4  15       15.04       18.44     14.83 o
   2  -4  15        4.81        0.79     14.69 o
   3  -4  15        0.00        0.14     14.04 o
   4  -4  15       57.74       50.52     13.90 o
  -2  -3  15       23.07       19.87     14.74 o
  -1  -3  15        1.94       -4.26     13.20 o
   0  -3  15      107.05      132.48     18.16 o
   1  -3  15       15.38        8.69     13.78 o
   2  -3  15       23.33       38.86     12.67 o
   3  -3  15       12.13       -4.68     11.29 o
   4  -3  15       49.57       46.14     12.47 o
   5  -3  15        0.19      -14.98     14.98 o
  -3  -2  15       46.60       65.09     17.37 o
  -2  -2  15       49.18       59.88     13.13 o
  -1  -2  15       30.90       32.63     14.57 o
   0  -2  15        5.56        8.44     15.43 o
   1  -2  15       83.93       68.86     13.60 o
   2  -2  15       57.78       50.78     12.61 o
   3  -2  15        0.66       -9.64      9.64 o
   4  -2  15        2.35      -10.42     10.42 o
   5  -2  15       71.54       77.56     24.40 o
  -3  -1  15       12.86       15.88     15.24 o
  -2  -1  15        2.35       16.13     11.68 o
  -1  -1  15        6.70        4.38     14.07 o
   0  -1  15       96.47      125.06     13.55 o
   1  -1  15       28.23       37.19     11.28 o
   2  -1  15       51.35       72.08     12.84 o
   3  -1  15        6.28        3.18     19.46 o
   4  -1  15       14.69       36.79     11.82 o
   5  -1  15       49.95       34.65     18.48 o
   6  -1  15       22.59       28.19     40.09 o
  -3   0  15       16.03       38.46     15.88 o
  -2   0  15       22.73       31.89     15.07 o
  -1   0  15        1.45       16.71     10.86 o
   0   0  15        2.77       -6.20     11.32 o
   1   0  15      220.13      224.44     16.31 o
   2   0  15        2.02       13.12     10.64 o
   3   0  15       14.80       22.24     11.80 o
   4   0  15       22.12       12.03     10.40 o
   5   0  15       46.16       53.69     15.28 o
   6   0  15        1.59        7.27     14.29 o
  -3   1  15        0.29       27.65     15.03 o
  -2   1  15       65.82       71.54     40.79 o
  -1   1  15        0.71       -7.02     10.53 o
   0   1  15       21.63        6.80      8.99 o
   1   1  15        5.87        7.18      9.72 o
   2   1  15      178.54      181.24     15.01 o
   3   1  15       36.34       58.71     12.05 o
   4   1  15       19.51       22.28     10.21 o
   5   1  15       37.81        0.82     13.50 o
   6   1  15       87.65       59.95     23.36 o
  -3   2  15       18.66       22.83     30.68 o
  -2   2  15        5.38       22.62     20.57 o
  -1   2  15        0.00      -13.07     13.07 o
   0   2  15        4.12        2.88      8.50 o
   1   2  15       97.72      128.18     13.23 o
   2   2  15       33.15       16.83     11.97 o
   3   2  15       10.72       20.69     10.00 o
   4   2  15       14.32       13.93     11.67 o
   5   2  15       15.25       14.29     13.80 o
   6   2  15       19.44       14.21     14.29 o
  -3   3  15       32.56       54.80     25.10 o
  -2   3  15       11.26       -1.96     13.39 o
  -1   3  15        4.29        4.53     13.31 o
   0   3  15       40.79       40.03     13.08 o
   1   3  15        5.88       -1.35      9.12 o
   2   3  15      153.62      163.86     16.43 o
   3   3  15        4.32       17.01      9.71 o
   4   3  15        1.78      -10.25     11.39 o
   5   3  15        0.07      -11.86     11.86 o
   6   3  15       42.10       49.88     16.38 o
  -3   4  15       64.50       60.15     17.00 o
  -2   4  15       85.50       97.56     17.67 o
  -1   4  15       16.10       19.92     14.54 o
   0   4  15        0.32        6.76     13.53 o
   1   4  15      117.73      127.21     12.71 o
   2   4  15       79.86       55.48     10.60 o
   3   4  15       17.86       12.34      9.92 o
   4   4  15        5.48        0.97     16.39 o
   5   4  15        7.95       16.77     13.55 o
   6   4  15       36.09       47.16     16.82 o
  -3   5  15       18.21       20.17     15.88 o
  -2   5  15       65.03       64.72     16.74 o
  -1   5  15       35.91       27.97     25.80 o
   0   5  15       63.49       66.20     12.30 o
   1   5  15       11.27       -3.46      8.97 o
   2   5  15       79.23       94.66     14.64 o
   3   5  15       31.72       43.56     10.40 o
   4   5  15        0.32      -10.71     10.71 o
   5   5  15       19.09       20.10     13.20 o
   6   5  15       19.10       34.02     13.25 o
  -3   6  15       36.01       59.25     32.07 o
  -2   6  15      119.30      145.52     19.85 o
  -1   6  15       22.57       26.10     20.57 o
   0   6  15        0.66        8.42     13.50 o
   1   6  15      240.93      245.69     20.77 o
   2   6  15       45.98       78.13     13.70 o
   3   6  15       25.19       35.44     10.21 o
   4   6  15        6.82      -11.80     11.80 o
   5   6  15        9.96       14.86     11.82 o
   6   6  15        2.08       -2.83     11.35 o
  -2   7  15      181.71      184.65     21.41 o
  -1   7  15      203.04      203.62     20.74 o
   0   7  15        0.54       19.18     13.55 o
   1   7  15        4.72       -3.07      8.48 o
   2   7  15      197.75      167.26     16.47 o
   3   7  15      119.71      137.60     13.50 o
   4   7  15        0.60       -0.42     11.80 o
   5   7  15       10.26       -0.93     17.69 o
   6   7  15        8.90        0.40     11.57 o
  -2   8  15        9.03       16.85     15.57 o
  -1   8  15      113.66      111.76     42.88 o
   0   8  15       64.86       68.69     17.23 o
   1   8  15       94.98      125.58     16.88 o
   2   8  15       54.63       56.92     11.28 o
   3   8  15      221.63      245.72     20.12 o
   4   8  15       18.09       15.82     14.25 o
   5   8  15        1.13      -11.94     18.88 o
  -1   9  15      100.00      117.83     27.19 o
   0   9  15        6.51       20.92     14.79 o
   1   9  15        0.05       15.43     12.39 o
   2   9  15      161.78      159.08     17.23 o
   3   9  15       17.04       25.38      9.96 o
   4   9  15       27.01       36.87     12.05 o
   5   9  15       17.16       21.12     12.71 o
   0  10  15       79.24      103.10     18.22 o
   1  10  15       38.16       43.88     14.27 o
   2  10  15        3.81       -3.20     21.96 o
   3  10  15      120.35      116.72     12.84 o
   4  10  15       48.06       40.03     12.13 o
   0  -3  16       43.58       71.15     13.50 o
   1  -3  16       19.10       35.56     12.82 o
   2  -3  16        0.11       -6.55     11.62 o
   3  -3  16       62.64       66.98     14.20 o
  -1  -2  16       36.21       54.80     17.08 o
   0  -2  16        6.89       -5.20     10.36 o
   1  -2  16        2.42        3.44     11.32 o
   2  -2  16      136.74      162.96     15.81 o
   3  -2  16        1.35      -11.05     11.05 o
   4  -2  16       38.71       37.84     12.39 o
  -2  -1  16       64.41       73.76     13.31 o
  -1  -1  16       16.78       21.91     14.98 o
   0  -1  16        0.27      -10.96     10.96 o
   1  -1  16       17.37       13.87     17.44 o
   2  -1  16       32.19       30.04     11.48 o
   3  -1  16      117.37      121.53     18.72 o
   4  -1  16        1.69      -13.20     13.20 o
   5  -1  16        6.55        2.46     19.52 o
  -2   0  16       64.37       82.19     14.12 o
  -1   0  16       45.01       60.31     15.38 o
   0   0  16      117.68       99.62     22.49 o
   1   0  16        0.05      -10.80     10.80 o
   2   0  16        2.98       -1.06     10.73 o
   3   0  16        0.50       24.40     11.39 o
   4   0  16      112.03      113.12     17.95 o
   5   0  16        3.51       -4.13     17.08 o
  -2   1  16        0.81        0.22     13.99 o
  -1   1  16        4.83        2.81     13.80 o
   0   1  16        2.68       12.47     22.66 o
   1   1  16        4.17        6.05      9.92 o
   2   1  16        3.00        3.33     10.45 o
   3   1  16       92.22      122.81     14.01 o
   4   1  16        6.10       -9.85     13.94 o
   5   1  16       17.67      -13.55     13.55 o
  -2   2  16        0.02        2.44     14.30 o
  -1   2  16        0.01       -7.79     10.41 o
   0   2  16        3.82       18.64     13.57 o
   1   2  16        4.50      -11.97     20.52 o
   2   2  16        0.19       -0.94     12.55 o
   3   2  16       22.24       24.40     10.91 o
   4   2  16       40.82       50.99     15.57 o
   5   2  16       16.09       12.37     13.99 o
  -2   3  16       18.18       45.48     16.18 o
  -1   3  16       42.52       56.23     16.96 o
   0   3  16        5.62        9.74     13.23 o
   1   3  16       28.88       22.09      9.58 o
   2   3  16        6.65       -2.08      9.33 o
   3   3  16       12.93       26.44     10.86 o
   4   3  16        0.01       -6.97     13.39 o
   5   3  16       41.15       18.30     14.07 o
  -2   4  16       32.40       43.73     21.96 o
  -1   4  16        9.25       10.41     14.69 o
   0   4  16        8.42       21.31     11.48 o
   1   4  16        0.27       -7.18      8.85 o
   2   4  16       48.37       73.83     15.92 o
   3   4  16        9.73       17.59     10.05 o
   4   4  16       35.13       42.10     14.98 o
   5   4  16        3.84      -12.56     12.56 o
  -2   5  16        0.38       -4.89     14.89 o
  -1   5  16       22.04       60.81     17.78 o
   0   5  16       49.72       44.70     11.85 o
   1   5  16        0.71       12.26     16.04 o
   2   5  16       30.50       14.93      9.35 o
   3   5  16       19.94       23.85     14.76 o
   4   5  16       34.30       38.38     14.49 o
   5   5  16        3.78      -11.71     11.71 o
  -1   6  16       13.73       17.03     15.48 o
   0   6  16      103.43      110.65     13.95 o
   1   6  16      106.51      117.84     16.76 o
   2   6  16        4.87        9.18      9.55 o
   3   6  16        0.04        5.93      9.29 o
   4   6  16        8.08       -2.87     14.64 o
   5   6  16        0.72      -13.23     13.23 o
  -1   7  16       37.98       62.17     16.68 o
   0   7  16       18.48       17.67     11.27 o
   1   7  16        0.72       11.73     13.50 o
   2   7  16        9.97       19.17      9.28 o
   3   7  16       48.87       81.77     12.15 o
   4   7  16        9.68        2.69     20.22 o
   5   7  16       61.57       97.17     17.43 o
   0   8  16        4.99       -6.39     11.48 o
   1   8  16       56.89       90.92     22.31 o
   2   8  16       14.09       11.89      8.38 o
   3   8  16       13.16       26.26      9.82 o
   4   8  16        3.86        8.80     12.71 o
   2   9  16       78.52      110.80     16.96 o
   1  -1  17       26.55       26.30     12.24 o
   2  -1  17       54.22       69.70     14.15 o
   0   0  17        7.92       32.20     16.07 o
   1   0  17       48.16       58.72     12.92 o
   2   0  17        0.04      -14.58     14.58 o
   3   0  17        7.03        0.17     10.99 o
   0   1  17       10.83       35.79     15.52 o
   1   1  17        0.73        7.39     12.39 o
   2   1  17       10.39        3.67     10.77 o
   3   1  17        1.27      -10.32     15.48 o
   4   1  17        2.82      -13.55     13.55 o
   0   2  17       42.33       73.40     16.02 o
   1   2  17       59.06       98.60     17.00 o
   2   2  17        4.58        7.65     10.72 o
   3   2  17       13.63       24.34     15.14 o
   4   2  17       13.74       21.06     15.19 o
   0   3  17       66.62       70.30     16.25 o
   1   3  17       21.83       12.87     13.70 o
   2   3  17       49.88       59.18     15.59 o
   3   3  17        0.74        2.65     10.30 o
   4   3  17       19.39       32.75     20.92 o
   0   4  17       12.33       25.35     14.98 o
   1   4  17       78.87       75.14     16.47 o
   2   4  17        4.93        3.25     11.12 o
   3   4  17        0.82       11.52     10.60 o
   4   4  17        0.50       -6.00     13.78 o
   0   5  17       13.47       21.96     15.19 o
   1   5  17       34.87       71.18     16.02 o
   2   5  17      126.51      148.86     14.34 o
   3   5  17       15.14       17.62     10.00 o
   4   5  17        3.61       -5.87     12.73 o
   1   6  17      141.76      163.23     24.05 o
   2   6  17       16.48       19.57     10.14 o
   3   6  17       46.11       28.25     14.07 o
 
